# Supplementary material for: Sound iconicity of abstract concepts: Place of articulation is implicitly associated with abstract concepts of size and social dominance
Source: PLoS One. 2017 Nov 1;12(11):e0187196. doi: 10.1371/journal.pone.0187196 (PMC5665516; doi:10.1371/journal.pone.0187196)
Supplement: S1 Dataset — Folder contains text files with original data of IAT experiments. Each text file represents data from one participant. Together with the data the folder also contains a ‘read me’ file that explains how to read the files. (ZIP) [file pone.0187196.s003.zip]

Archive with 84 entries (84 files):
- S2 Folder with data-files/1_37_18_1_190614.txt
- S2 Folder with data-files/1_37_18_10_251614.txt
- S2 Folder with data-files/1_37_18_2_190614.txt
- S2 Folder with data-files/1_37_18_3_190614.txt
- S2 Folder with data-files/1_37_18_4_240614.txt
- S2 Folder with data-files/1_37_18_5_240614.txt
- S2 Folder with data-files/1_37_18_6_250614.txt
- S2 Folder with data-files/1_37_18_7_250614.txt
- S2 Folder with data-files/1_37_18_8_250614.txt
- S2 Folder with data-files/1_37_18_9_250614.txt
- S2 Folder with data-files/1_37_19_1_120614.txt
- S2 Folder with data-files/1_37_19_10_130614.txt
- S2 Folder with data-files/1_37_19_2_120614.txt
- S2 Folder with data-files/1_37_19_3_120614.txt
- S2 Folder with data-files/1_37_19_4_120614.txt
- S2 Folder with data-files/1_37_19_5_120614.txt
- S2 Folder with data-files/1_37_19_6_130614.txt
- S2 Folder with data-files/1_37_19_7_130614.txt
- S2 Folder with data-files/1_37_19_8_130614.txt
- S2 Folder with data-files/1_37_19_9_130614.txt
- S2 Folder with data-files/1_37_20_01_180614.txt
- S2 Folder with data-files/1_37_20_02_180614.txt
- S2 Folder with data-files/1_37_20_03_190614.txt
- S2 Folder with data-files/1_37_20_04_200614.txt
- S2 Folder with data-files/1_37_20_05_200614.txt
- S2 Folder with data-files/1_37_21_06_180614.txt
- S2 Folder with data-files/1_37_21_07_180614.txt
- S2 Folder with data-files/1_37_21_08_200614.txt
- S2 Folder with data-files/1_37_21_09_200614.txt
- S2 Folder with data-files/1_37_21_10_200614.txt
- S2 Folder with data-files/2_37_0_01_011214.txt
- S2 Folder with data-files/2_37_0_02_041214.txt
- S2 Folder with data-files/2_37_0_03_041214.txt
- S2 Folder with data-files/2_37_0_05_041214.txt
- S2 Folder with data-files/2_37_0_09_041214.txt
- S2 Folder with data-files/2_37_0_16_051214.txt
- S2 Folder with data-files/2_37_0_17_081214.txt
- S2 Folder with data-files/2_37_0_18_081214.txt
- S2 Folder with data-files/2_37_0_19_081214.txt
- S2 Folder with data-files/2_37_0_20_081214.txt
- S2 Folder with data-files/2_37_0_21_111214.txt
- S2 Folder with data-files/2_37_0_22_111214.txt
- S2 Folder with data-files/2_37_0_23_111214.txt
- S2 Folder with data-files/2_37_0_24_111214.txt
- S2 Folder with data-files/2_37_0_25_111214.txt
- S2 Folder with data-files/2_37_0_26_111214.txt
- S2 Folder with data-files/2_37_0_27_121214.txt
- S2 Folder with data-files/2_37_0_28_121214.txt
- S2 Folder with data-files/2_37_0_29_121214.txt
- S2 Folder with data-files/2_37_0_30_151214.txt
- S2 Folder with data-files/2_37_0_31_181214.txt
- S2 Folder with data-files/2_37_0_32_181214.txt
- S2 Folder with data-files/2_37_0_33_181214.txt
- S2 Folder with data-files/2_37_0_34_221214.txt
- S2 Folder with data-files/2_37_0_35_251214.txt
- S2 Folder with data-files/2_37_0_36_251214.txt
- S2 Folder with data-files/3_74_0_1_201014.txt
- S2 Folder with data-files/3_74_0_10_301014.txt
- S2 Folder with data-files/3_74_0_11_301014.txt
- S2 Folder with data-files/3_74_0_12_311014.txt
- S2 Folder with data-files/3_74_0_13_311014.txt
- S2 Folder with data-files/3_74_0_14_031114.txt
- S2 Folder with data-files/3_74_0_15_031114.txt
- S2 Folder with data-files/3_74_0_16_061114.txt
- S2 Folder with data-files/3_74_0_17_061114.txt
- S2 Folder with data-files/3_74_0_18_061114.txt
- S2 Folder with data-files/3_74_0_19_061114.txt
- S2 Folder with data-files/3_74_0_2_231014.txt
- S2 Folder with data-files/3_74_0_20_061114.txt
- S2 Folder with data-files/3_74_0_21_061114.txt
- S2 Folder with data-files/3_74_0_3_231014.txt
- S2 Folder with data-files/3_74_0_4_241014.txt
- S2 Folder with data-files/3_74_0_5_271014.txt
- S2 Folder with data-files/3_74_0_6_301014.txt
- S2 Folder with data-files/3_74_0_7_301014.txt
- S2 Folder with data-files/3_74_0_8_301014.txt
- S2 Folder with data-files/3_74_0_9_301014.txt
- S2 Folder with data-files/3_74_23_0_161014.txt
- S2 Folder with data-files/3_74_23_1_221014.txt
- S2 Folder with data-files/3_74_23_2_221014.txt
- S2 Folder with data-files/3_74_23_3_231014.txt
- S2 Folder with data-files/3_74_23_4_241014.txt
- S2 Folder with data-files/3_74_23_5_241014.txt
- S2 Folder with data-files/Read_me.txt
