# Supplementary material for: Sound iconicity of abstract concepts: Place of articulation is implicitly associated with abstract concepts of size and social dominance
Source: PLoS One. 2017 Nov 1;12(11):e0187196. doi: 10.1371/journal.pone.0187196 (PMC5665516; doi:10.1371/journal.pone.0187196)
Supplement: S1 Dataset — Folder contains text files with original data of IAT experiments. Each text file represents data from one participant. Together with the data the folder also contains a ‘read me’ file that explains how to read the files. (ZIP) [file pone.0187196.s003.zip › S2 Folder with data-files/1_37_18_1_190614.txt]

No_Block	Trial	Modality_Stimulus	Allocation_Visual	Allocation_Acoustic	No_Stimulus	Reaction_Time	Correctness	Repetition
3	1	1	2	2	8	837	1	0
3	2	1	2	2	14	608	1	0
3	3	2	2	2	9	872	1	0
3	4	2	2	2	16	534	1	0
3	5	2	2	2	11	618	1	0
3	6	1	2	2	13	816	1	0
3	7	1	2	2	4	732	1	0
3	8	2	2	2	12	800	1	0
3	9	2	2	2	14	500	1	0
3	10	2	2	2	4	499	1	0
3	11	1	2	2	15	610	1	0
3	12	1	2	2	5	585	1	0
3	13	1	2	2	16	574	1	0
3	14	1	2	2	9	609	1	0
3	15	2	2	2	2	621	1	0
3	16	1	2	2	12	557	1	0
3	17	2	2	2	15	723	1	0
3	18	1	2	2	3	547	1	0
3	19	1	2	2	6	575	1	0
3	20	2	2	2	8	745	1	0
3	21	1	2	2	10	575	1	0
3	22	1	2	2	7	912	1	0
3	23	1	2	2	2	521	1	0
3	24	1	2	2	1	567	1	0
3	25	2	2	2	10	704	1	0
3	26	2	2	2	7	691	1	0
3	27	1	2	2	11	751	1	0
3	28	1	2	2	1	546	1	0
3	29	1	2	2	8	543	1	0
3	30	2	2	2	13	667	1	0
3	31	1	2	2	16	697	1	0
3	32	1	2	2	5	589	1	0
3	33	1	2	2	11	804	1	0
3	34	2	2	2	6	740	1	0
3	35	1	2	2	2	637	1	0
3	36	2	2	2	1	741	1	0
3	37	2	2	2	3	434	1	0
3	38	1	2	2	15	1828	1	0
3	39	2	2	2	5	758	1	0
3	40	1	2	2	6	593	1	0
3	41	2	2	2	11	721	1	0
3	42	2	2	2	16	447	1	0
3	43	1	2	2	10	709	1	0
3	44	1	2	2	4	678	1	0
3	45	2	2	2	9	788	1	0
3	46	1	2	2	14	665	1	0
3	47	2	2	2	6	909	1	0
3	48	2	2	2	12	737	0	0
3	48	2	2	2	12	1301	1	1
3	49	1	2	2	3	1111	1	0
3	50	1	2	2	9	548	1	0
3	51	1	2	2	7	517	1	0
3	52	1	2	2	12	519	1	0
3	53	2	2	2	14	954	1	0
3	54	2	2	2	5	532	0	0
3	54	2	2	2	5	470	1	1
3	55	2	2	2	2	663	1	0
3	56	1	2	2	13	789	1	0
3	57	1	2	2	11	800	1	0
3	58	2	2	2	3	620	1	0
3	59	1	2	2	6	607	1	0
3	60	2	2	2	1	612	1	0
3	61	2	2	2	7	391	1	0
3	62	1	2	2	5	630	1	0
3	63	1	2	2	4	562	1	0
3	64	2	2	2	4	596	1	0
5	1	1	2	1	6	1569	1	0
5	2	1	2	1	12	833	1	0
5	3	1	2	1	14	1089	1	0
5	4	2	2	1	6	998	1	0
5	5	2	2	1	15	502	0	0
5	5	2	2	1	15	796	1	1
5	6	1	2	1	8	1278	1	0
5	7	2	2	1	7	968	0	0
5	7	2	2	1	7	782	1	1
5	8	1	2	1	15	871	1	0
5	9	2	2	1	1	972	1	0
5	10	2	2	1	12	815	1	0
5	11	2	2	1	16	520	1	0
5	12	1	2	1	1	1036	1	0
5	13	1	2	1	11	591	1	0
5	14	2	2	1	9	1346	1	0
5	15	2	2	1	2	677	1	0
5	16	1	2	1	13	930	1	0
5	17	2	2	1	14	857	1	0
5	18	1	2	1	7	997	1	0
5	19	1	2	1	5	502	1	0
5	20	2	2	1	8	819	1	0
5	21	2	2	1	3	439	1	0
5	22	2	2	1	10	531	1	0
5	23	1	2	1	10	902	1	0
5	24	2	2	1	4	1911	1	0
5	25	1	2	1	2	748	1	0
5	26	1	2	1	9	487	1	0
5	27	2	2	1	11	839	1	0
5	28	2	2	1	13	665	1	0
5	29	1	2	1	4	1106	1	0
5	30	2	2	1	5	1050	1	0
5	31	1	2	1	16	1131	1	0
5	32	2	2	1	16	845	1	0
5	33	2	2	1	12	658	1	0
5	34	1	2	1	3	849	1	0
5	35	1	2	1	10	479	1	0
5	36	2	2	1	5	858	1	0
5	37	2	2	1	9	739	0	0
5	37	2	2	1	9	545	1	1
5	38	2	2	1	6	571	0	0
5	38	2	2	1	6	401	1	1
5	39	1	2	1	1	793	1	0
5	40	2	2	1	14	679	0	0
5	40	2	2	1	14	379	1	1
5	41	2	2	1	13	805	1	0
5	42	2	2	1	1	911	1	0
5	43	1	2	1	11	1594	1	0
5	44	1	2	1	15	677	1	0
5	45	2	2	1	10	806	1	0
5	46	2	2	1	11	508	1	0
5	47	2	2	1	4	451	0	0
5	47	2	2	1	4	516	1	1
5	48	1	2	1	16	592	1	0
5	49	1	2	1	8	605	1	0
5	50	2	2	1	8	1353	1	0
5	51	1	2	1	14	1082	1	0
5	52	2	2	1	3	1161	0	0
5	52	2	2	1	3	318	1	1
5	53	1	2	1	4	737	1	0
5	54	2	2	1	15	2144	1	0
5	55	1	2	1	7	715	1	0
5	56	2	2	1	7	1992	1	0
5	57	1	2	1	5	641	1	0
5	58	1	2	1	6	521	1	0
5	59	2	2	1	2	768	1	0
5	60	2	2	1	8	477	1	0
5	61	1	2	1	13	645	1	0
5	62	1	2	1	3	960	1	0
5	63	2	2	1	4	1542	1	0
5	64	2	2	1	10	1003	1	0
