# Supplementary material for: Sound iconicity of abstract concepts: Place of articulation is implicitly associated with abstract concepts of size and social dominance
Source: PLoS One. 2017 Nov 1;12(11):e0187196. doi: 10.1371/journal.pone.0187196 (PMC5665516; doi:10.1371/journal.pone.0187196)
Supplement: S1 Dataset — Folder contains text files with original data of IAT experiments. Each text file represents data from one participant. Together with the data the folder also contains a ‘read me’ file that explains how to read the files. (ZIP) [file pone.0187196.s003.zip › S2 Folder with data-files/1_37_18_10_251614.txt]

No_Block	Trial	Modality_Stimulus	Allocation_Visual	Allocation_Acoustic	No_Stimulus	Reaction_Time	Correctness	Repetition
3	1	2	2	1	3	1142	1	0
3	2	2	2	1	12	742	1	0
3	3	1	2	1	11	1238	1	0
3	4	2	2	1	16	891	1	0
3	5	1	2	1	16	848	1	0
3	6	1	2	1	14	630	1	0
3	7	1	2	1	2	592	1	0
3	8	2	2	1	13	891	1	0
3	9	2	2	1	5	1052	1	0
3	10	2	2	1	2	843	1	0
3	11	1	2	1	8	944	1	0
3	12	2	2	1	15	869	1	0
3	13	1	2	1	1	724	1	0
3	14	2	2	1	8	934	1	0
3	15	2	2	1	7	722	1	0
3	16	1	2	1	5	784	1	0
3	17	1	2	1	12	771	1	0
3	18	1	2	1	3	675	1	0
3	19	2	2	1	1	746	1	0
3	20	2	2	1	9	779	1	0
3	21	1	2	1	15	755	1	0
3	22	2	2	1	11	894	1	0
3	23	1	2	1	4	968	1	0
3	24	2	2	1	4	803	1	0
3	25	2	2	1	6	851	1	0
3	26	1	2	1	9	981	1	0
3	27	2	2	1	10	866	1	0
3	28	1	2	1	13	796	1	0
3	29	2	2	1	14	1092	1	0
3	30	1	2	1	7	833	1	0
3	31	2	2	1	1	865	1	0
3	32	2	2	1	2	871	1	0
3	33	1	2	1	10	917	1	0
3	34	1	2	1	6	701	1	0
3	35	1	2	1	12	879	1	0
3	36	1	2	1	16	736	1	0
3	37	2	2	1	15	960	1	0
3	38	2	2	1	12	968	1	0
3	39	1	2	1	2	1011	1	0
3	40	1	2	1	6	684	1	0
3	41	2	2	1	3	769	1	0
3	42	1	2	1	1	737	1	0
3	43	1	2	1	11	778	1	0
3	44	2	2	1	4	868	1	0
3	45	1	2	1	3	707	1	0
3	46	1	2	1	15	706	1	0
3	47	2	2	1	7	873	1	0
3	48	2	2	1	14	802	1	0
3	49	1	2	1	7	748	1	0
3	50	1	2	1	13	783	1	0
3	51	2	2	1	8	918	1	0
3	52	2	2	1	9	791	1	0
3	53	2	2	1	5	752	1	0
3	54	1	2	1	9	788	1	0
3	55	1	2	1	4	731	1	0
3	56	2	2	1	6	862	1	0
3	57	2	2	1	11	1389	1	0
3	58	1	2	1	5	714	1	0
3	59	1	2	1	10	669	1	0
3	60	2	2	1	16	889	1	0
3	61	1	2	1	8	1520	1	0
3	62	1	2	1	14	724	1	0
3	63	1	2	1	10	791	1	0
3	64	2	2	1	10	874	1	0
5	1	2	2	2	7	1152	1	0
5	2	1	2	2	7	791	1	0
5	3	2	2	2	16	885	1	0
5	4	2	2	2	8	840	1	0
5	5	1	2	2	9	949	1	0
5	6	1	2	2	14	628	1	0
5	7	1	2	2	8	717	1	0
5	8	2	2	2	15	950	1	0
5	9	2	2	2	5	768	1	0
5	10	2	2	2	4	874	1	0
5	11	1	2	2	11	872	1	0
5	12	1	2	2	6	687	1	0
5	13	1	2	2	4	757	1	0
5	14	2	2	2	2	814	1	0
5	15	1	2	2	15	826	1	0
5	16	2	2	2	6	751	1	0
5	17	2	2	2	9	791	1	0
5	18	1	2	2	3	830	1	0
5	19	1	2	2	5	746	1	0
5	20	1	2	2	13	770	1	0
5	21	2	2	2	10	1013	1	0
5	22	2	2	2	14	905	1	0
5	23	1	2	2	2	650	1	0
5	24	2	2	2	3	830	1	0
5	25	1	2	2	12	742	1	0
5	26	1	2	2	10	738	1	0
5	27	2	2	2	12	902	1	0
5	28	2	2	2	1	797	1	0
5	29	1	2	2	16	721	1	0
5	30	1	2	2	1	707	1	0
5	31	2	2	2	11	825	1	0
5	32	1	2	2	1	674	1	0
5	33	1	2	2	11	737	1	0
5	34	1	2	2	4	640	1	0
5	35	1	2	2	3	804	1	0
5	36	2	2	2	13	1252	1	0
5	37	1	2	2	16	854	1	0
5	38	2	2	2	3	803	1	0
5	39	2	2	2	2	1350	1	0
5	40	1	2	2	9	768	1	0
5	41	1	2	2	10	668	1	0
5	42	1	2	2	13	686	1	0
5	43	2	2	2	15	944	1	0
5	44	1	2	2	14	932	1	0
5	45	1	2	2	2	641	1	0
5	46	1	2	2	7	630	1	0
5	47	2	2	2	16	1002	1	0
5	48	2	2	2	4	1098	1	0
5	49	1	2	2	8	710	1	0
5	50	1	2	2	15	923	1	0
5	51	1	2	2	12	620	1	0
5	52	2	2	2	13	1029	1	0
5	53	2	2	2	12	851	1	0
5	54	1	2	2	6	605	1	0
5	55	2	2	2	7	817	1	0
5	56	1	2	2	5	908	1	0
5	57	1	2	2	15	598	1	0
5	58	1	2	2	9	792	1	0
5	59	1	2	2	2	812	1	0
5	60	2	2	2	5	864	1	0
5	61	2	2	2	6	759	1	0
5	62	2	2	2	8	708	1	0
5	63	1	2	2	7	637	1	0
5	64	1	2	2	1	611	1	0
