# Supplementary material for: Sound iconicity of abstract concepts: Place of articulation is implicitly associated with abstract concepts of size and social dominance
Source: PLoS One. 2017 Nov 1;12(11):e0187196. doi: 10.1371/journal.pone.0187196 (PMC5665516; doi:10.1371/journal.pone.0187196)
Supplement: S1 Dataset — Folder contains text files with original data of IAT experiments. Each text file represents data from one participant. Together with the data the folder also contains a ‘read me’ file that explains how to read the files. (ZIP) [file pone.0187196.s003.zip › S2 Folder with data-files/1_37_18_2_190614.txt]

No_Block	Trial	Modality_Stimulus	Allocation_Visual	Allocation_Acoustic	No_Stimulus	Reaction_Time	Correctness	Repetition
3	1	2	1	2	7	943	1	0
3	2	2	1	2	16	657	1	0
3	3	1	1	2	8	903	1	0
3	4	2	1	2	8	806	1	0
3	5	1	1	2	10	578	1	0
3	6	1	1	2	14	480	1	0
3	7	1	1	2	1	564	1	0
3	8	2	1	2	13	691	1	0
3	9	2	1	2	11	603	1	0
3	10	2	1	2	9	595	1	0
3	11	1	1	2	15	604	1	0
3	12	2	1	2	2	562	1	0
3	13	1	1	2	11	694	1	0
3	14	2	1	2	12	694	1	0
3	15	1	1	2	7	614	1	0
3	16	1	1	2	16	564	1	0
3	17	2	1	2	15	789	1	0
3	18	1	1	2	5	632	1	0
3	19	1	1	2	2	573	1	0
3	20	1	1	2	4	601	1	0
3	21	1	1	2	6	604	1	0
3	22	2	1	2	14	622	1	0
3	23	1	1	2	3	654	1	0
3	24	2	1	2	10	716	1	0
3	25	2	1	2	5	616	1	0
3	26	1	1	2	12	581	1	0
3	27	1	1	2	9	579	1	0
3	28	1	1	2	13	544	1	0
3	29	2	1	2	3	642	1	0
3	30	1	1	2	11	679	1	0
3	31	2	1	2	4	587	1	0
3	32	2	1	2	1	611	1	0
3	33	1	1	2	15	553	1	0
3	34	1	1	2	5	552	1	0
3	35	1	1	2	7	654	1	0
3	36	2	1	2	6	892	1	0
3	37	1	1	2	4	617	1	0
3	38	1	1	2	14	529	1	0
3	39	1	1	2	16	545	1	0
3	40	2	1	2	11	658	1	0
3	41	2	1	2	9	570	1	0
3	42	1	1	2	6	591	1	0
3	43	1	1	2	8	618	1	0
3	44	2	1	2	3	639	1	0
3	45	1	1	2	12	584	1	0
3	46	2	1	2	14	573	1	0
3	47	2	1	2	5	574	1	0
3	48	1	1	2	2	574	1	0
3	49	1	1	2	9	559	1	0
3	50	2	1	2	2	678	1	0
3	51	2	1	2	12	607	1	0
3	52	2	1	2	6	603	1	0
3	53	1	1	2	10	546	1	0
3	54	1	1	2	3	553	1	0
3	55	1	1	2	1	534	1	0
3	56	1	1	2	13	540	1	0
3	57	2	1	2	1	607	1	0
3	58	2	1	2	13	555	1	0
3	59	2	1	2	16	591	1	0
3	60	1	1	2	9	552	1	0
3	61	1	1	2	8	542	1	0
3	62	2	1	2	10	624	1	0
3	63	2	1	2	7	549	1	0
3	64	1	1	2	2	588	1	0
5	1	2	1	1	1	641	1	0
5	2	1	1	1	8	539	1	0
5	3	2	1	1	11	587	1	0
5	4	1	1	1	16	427	1	0
5	5	1	1	1	6	574	1	0
5	6	2	1	1	10	610	1	0
5	7	1	1	1	10	535	1	0
5	8	1	1	1	5	560	1	0
5	9	1	1	1	15	518	1	0
5	10	2	1	1	8	809	1	0
5	11	1	1	1	3	499	1	0
5	12	2	1	1	12	659	1	0
5	13	2	1	1	9	561	1	0
5	14	1	1	1	1	554	1	0
5	15	2	1	1	14	567	1	0
5	16	1	1	1	13	491	1	0
5	17	1	1	1	14	485	1	0
5	18	2	1	1	7	626	1	0
5	19	2	1	1	2	563	1	0
5	20	1	1	1	11	594	1	0
5	21	2	1	1	3	678	1	0
5	22	1	1	1	2	469	1	0
5	23	2	1	1	16	544	1	0
5	24	2	1	1	6	585	1	0
5	25	1	1	1	7	496	1	0
5	26	2	1	1	13	515	1	0
5	27	2	1	1	15	576	1	0
5	28	2	1	1	4	599	1	0
5	29	1	1	1	4	582	1	0
5	30	1	1	1	9	522	1	0
5	31	2	1	1	5	580	1	0
5	32	2	1	1	16	616	1	0
5	33	2	1	1	8	582	1	0
5	34	1	1	1	12	569	1	0
5	35	1	1	1	8	506	1	0
5	36	1	1	1	9	559	1	0
5	37	2	1	1	12	613	1	0
5	38	2	1	1	3	598	1	0
5	39	2	1	1	1	574	1	0
5	40	1	1	1	2	559	1	0
5	41	2	1	1	2	631	1	0
5	42	1	1	1	3	541	1	0
5	43	1	1	1	7	532	1	0
5	44	2	1	1	13	557	1	0
5	45	2	1	1	5	548	1	0
5	46	1	1	1	13	521	1	0
5	47	1	1	1	4	490	1	0
5	48	2	1	1	10	529	1	0
5	49	2	1	1	15	598	1	0
5	50	1	1	1	5	494	1	0
5	51	2	1	1	4	598	1	0
5	52	1	1	1	14	462	1	0
5	53	2	1	1	14	568	1	0
5	54	1	1	1	1	499	1	0
5	55	1	1	1	10	511	1	0
5	56	2	1	1	6	596	1	0
5	57	2	1	1	7	579	1	0
5	58	1	1	1	11	463	1	0
5	59	2	1	1	11	617	1	0
5	60	1	1	1	12	482	1	0
5	61	1	1	1	16	469	1	0
5	62	1	1	1	15	480	1	0
5	63	2	1	1	9	590	1	0
5	64	2	1	1	12	521	1	0
