# Supplementary material for: Sound iconicity of abstract concepts: Place of articulation is implicitly associated with abstract concepts of size and social dominance
Source: PLoS One. 2017 Nov 1;12(11):e0187196. doi: 10.1371/journal.pone.0187196 (PMC5665516; doi:10.1371/journal.pone.0187196)
Supplement: S1 Dataset — Folder contains text files with original data of IAT experiments. Each text file represents data from one participant. Together with the data the folder also contains a ‘read me’ file that explains how to read the files. (ZIP) [file pone.0187196.s003.zip › S2 Folder with data-files/1_37_18_3_190614.txt]

No_Block	Trial	Modality_Stimulus	Allocation_Visual	Allocation_Acoustic	No_Stimulus	Reaction_Time	Correctness	Repetition
3	1	1	2	1	14	1334	1	0
3	2	1	2	1	7	2020	1	0
3	3	2	2	1	5	2100	1	0
3	4	1	2	1	9	656	1	0
3	5	2	2	1	1	696	1	0
3	6	2	2	1	9	665	1	0
3	7	1	2	1	16	562	1	0
3	8	1	2	1	13	513	1	0
3	9	1	2	1	4	553	1	0
3	10	1	2	1	10	459	1	0
3	11	2	2	1	8	694	1	0
3	12	1	2	1	2	543	1	0
3	13	2	2	1	15	754	0	0
3	13	2	2	1	15	767	1	1
3	14	2	2	1	2	724	1	0
3	15	1	2	1	11	656	1	0
3	16	2	2	1	6	779	1	0
3	17	1	2	1	6	551	1	0
3	18	2	2	1	14	1015	1	0
3	19	2	2	1	11	901	1	0
3	20	1	2	1	8	728	0	0
3	20	1	2	1	8	524	1	1
3	21	1	2	1	5	686	1	0
3	22	2	2	1	10	926	1	0
3	23	2	2	1	12	755	1	0
3	24	2	2	1	16	698	1	0
3	25	1	2	1	12	1178	1	0
3	26	2	2	1	13	1068	1	0
3	27	2	2	1	3	742	1	0
3	28	2	2	1	7	689	1	0
3	29	1	2	1	3	701	1	0
3	30	1	2	1	15	527	1	0
3	31	2	2	1	4	837	1	0
3	32	2	2	1	8	717	1	0
3	33	1	2	1	1	740	1	0
3	34	2	2	1	9	848	1	0
3	35	1	2	1	2	636	0	0
3	35	1	2	1	2	454	1	1
3	36	1	2	1	16	690	1	0
3	37	2	2	1	14	1660	1	0
3	38	2	2	1	15	695	1	0
3	39	2	2	1	4	688	1	0
3	40	1	2	1	15	843	1	0
3	41	2	2	1	3	983	1	0
3	42	1	2	1	14	887	1	0
3	43	2	2	1	16	2011	1	0
3	44	2	2	1	6	927	1	0
3	45	1	2	1	3	574	1	0
3	46	1	2	1	5	631	1	0
3	47	1	2	1	6	598	1	0
3	48	2	2	1	13	829	1	0
3	49	1	2	1	9	719	1	0
3	50	2	2	1	12	1229	1	0
3	51	2	2	1	11	1120	1	0
3	52	1	2	1	13	694	1	0
3	53	1	2	1	11	698	1	0
3	54	1	2	1	4	556	1	0
3	55	2	2	1	2	674	1	0
3	56	2	2	1	10	688	1	0
3	57	2	2	1	7	707	1	0
3	58	1	2	1	8	916	1	0
3	59	1	2	1	12	602	1	0
3	60	1	2	1	10	750	1	0
3	61	1	2	1	1	527	1	0
3	62	2	2	1	1	718	1	0
3	63	2	2	1	5	759	1	0
3	64	1	2	1	7	758	1	0
5	1	1	2	2	4	1131	1	0
5	2	2	2	2	2	1438	1	0
5	3	2	2	2	3	682	1	0
5	4	1	2	2	7	628	1	0
5	5	1	2	2	15	547	1	0
5	6	2	2	2	6	593	1	0
5	7	1	2	2	6	529	1	0
5	8	2	2	2	10	614	1	0
5	9	2	2	2	8	576	1	0
5	10	2	2	2	1	569	1	0
5	11	1	2	2	12	408	1	0
5	12	1	2	2	2	488	1	0
5	13	1	2	2	9	501	1	0
5	14	1	2	2	5	481	1	0
5	15	1	2	2	16	500	1	0
5	16	2	2	2	5	717	1	0
5	17	1	2	2	3	527	1	0
5	18	1	2	2	13	530	1	0
5	19	2	2	2	9	751	1	0
5	20	1	2	2	1	435	1	0
5	21	1	2	2	11	468	1	0
5	22	2	2	2	14	715	0	0
5	22	2	2	2	14	1284	1	1
5	23	1	2	2	10	527	1	0
5	24	2	2	2	7	615	1	0
5	25	1	2	2	14	576	1	0
5	26	2	2	2	16	802	1	0
5	27	2	2	2	13	650	1	0
5	28	1	2	2	8	644	1	0
5	29	2	2	2	15	650	1	0
5	30	1	2	2	1	464	1	0
5	31	1	2	2	4	653	1	0
5	32	1	2	2	7	523	1	0
5	33	2	2	2	4	806	1	0
5	34	2	2	2	12	880	1	0
5	35	1	2	2	5	519	1	0
5	36	1	2	2	10	904	1	0
5	37	1	2	2	15	743	1	0
5	38	2	2	2	11	784	1	0
5	39	2	2	2	5	665	1	0
5	40	2	2	2	10	758	1	0
5	41	1	2	2	11	606	1	0
5	42	1	2	2	13	750	1	0
5	43	1	2	2	8	532	1	0
5	44	1	2	2	16	527	1	0
5	45	1	2	2	12	487	1	0
5	46	2	2	2	6	673	1	0
5	47	1	2	2	6	614	1	0
5	48	1	2	2	3	627	1	0
5	49	2	2	2	15	707	1	0
5	50	1	2	2	14	727	1	0
5	51	2	2	2	3	746	1	0
5	52	1	2	2	2	647	1	0
5	53	2	2	2	1	620	1	0
5	54	2	2	2	8	570	1	0
5	55	1	2	2	9	475	1	0
5	56	1	2	2	16	510	1	0
5	57	2	2	2	7	704	1	0
5	58	1	2	2	12	596	1	0
5	59	1	2	2	3	568	1	0
5	60	2	2	2	9	651	1	0
5	61	2	2	2	16	626	1	0
5	62	2	2	2	14	521	1	0
5	63	1	2	2	10	594	1	0
5	64	1	2	2	13	560	1	0
