# Supplementary material for: Sound iconicity of abstract concepts: Place of articulation is implicitly associated with abstract concepts of size and social dominance
Source: PLoS One. 2017 Nov 1;12(11):e0187196. doi: 10.1371/journal.pone.0187196 (PMC5665516; doi:10.1371/journal.pone.0187196)
Supplement: S1 Dataset — Folder contains text files with original data of IAT experiments. Each text file represents data from one participant. Together with the data the folder also contains a ‘read me’ file that explains how to read the files. (ZIP) [file pone.0187196.s003.zip › S2 Folder with data-files/1_37_18_4_240614.txt]

No_Block	Trial	Modality_Stimulus	Allocation_Visual	Allocation_Acoustic	No_Stimulus	Reaction_Time	Correctness	Repetition
3	1	2	1	1	10	893	1	0
3	2	1	1	1	13	1432	1	0
3	3	1	1	1	11	626	1	0
3	4	1	1	1	15	541	1	0
3	5	2	1	1	5	704	1	0
3	6	2	1	1	15	719	1	0
3	7	1	1	1	5	614	1	0
3	8	1	1	1	6	735	1	0
3	9	2	1	1	6	490	0	0
3	9	2	1	1	6	327	1	1
3	10	2	1	1	16	529	1	0
3	11	2	1	1	8	622	1	0
3	12	1	1	1	14	504	1	0
3	13	1	1	1	2	876	1	0
3	14	1	1	1	8	499	1	0
3	15	2	1	1	2	776	1	0
3	16	1	1	1	1	583	1	0
3	17	1	1	1	4	787	1	0
3	18	2	1	1	11	803	1	0
3	19	2	1	1	1	500	1	0
3	20	1	1	1	16	562	1	0
3	21	1	1	1	12	628	1	0
3	22	2	1	1	3	537	1	0
3	23	2	1	1	14	450	0	0
3	23	2	1	1	14	311	1	1
3	24	1	1	1	3	577	1	0
3	25	2	1	1	4	733	1	0
3	26	1	1	1	9	614	1	0
3	27	1	1	1	7	547	1	0
3	28	1	1	1	10	508	1	0
3	29	1	1	1	8	589	1	0
3	30	2	1	1	9	514	1	0
3	31	1	1	1	16	572	1	0
3	32	2	1	1	13	403	1	0
3	33	1	1	1	6	582	1	0
3	34	2	1	1	12	561	1	0
3	35	1	1	1	7	544	0	0
3	35	1	1	1	7	359	1	1
3	36	2	1	1	7	505	1	0
3	37	2	1	1	10	623	1	0
3	38	2	1	1	7	502	1	0
3	39	1	1	1	1	584	1	0
3	40	1	1	1	12	501	1	0
3	41	1	1	1	2	574	1	0
3	42	2	1	1	16	523	1	0
3	43	1	1	1	11	582	1	0
3	44	2	1	1	9	449	0	0
3	44	2	1	1	9	236	1	1
3	45	2	1	1	4	506	1	0
3	46	1	1	1	3	586	1	0
3	47	2	1	1	13	493	1	0
3	48	2	1	1	1	497	1	0
3	49	2	1	1	14	574	1	0
3	50	1	1	1	9	607	1	0
3	51	1	1	1	4	523	1	0
3	52	1	1	1	10	484	1	0
3	53	1	1	1	15	461	1	0
3	54	2	1	1	2	548	1	0
3	55	2	1	1	6	740	1	0
3	56	2	1	1	5	394	1	0
3	57	1	1	1	14	459	1	0
3	58	2	1	1	8	617	0	0
3	58	2	1	1	8	170	1	1
3	59	2	1	1	3	638	1	0
3	60	2	1	1	15	531	1	0
3	61	1	1	1	5	671	1	0
3	62	2	1	1	12	429	1	0
3	63	2	1	1	11	829	1	0
3	64	1	1	1	13	539	1	0
5	1	1	1	2	9	1055	0	0
5	1	1	1	2	9	1010	1	1
5	2	2	1	2	3	1054	1	0
5	3	2	1	2	2	541	1	0
5	4	2	1	2	9	728	1	0
5	5	1	1	2	5	805	0	0
5	5	1	1	2	5	825	1	1
5	6	1	1	2	14	895	1	0
5	7	2	1	2	7	1157	0	0
5	7	2	1	2	7	468	1	1
5	8	2	1	2	15	810	0	0
5	8	2	1	2	15	549	1	1
5	9	1	1	2	12	1856	1	0
5	10	2	1	2	14	1396	1	0
5	11	1	1	2	16	1199	1	0
5	12	2	1	2	16	721	1	0
5	13	2	1	2	4	1305	0	0
5	13	2	1	2	4	358	1	1
5	14	2	1	2	8	1130	1	0
5	15	1	1	2	10	667	1	0
5	16	1	1	2	15	697	1	0
5	17	2	1	2	10	1185	1	0
5	18	1	1	2	2	1784	0	0
5	18	1	1	2	2	392	1	1
5	19	2	1	2	12	810	0	0
5	19	2	1	2	12	368	1	1
5	20	1	1	2	13	814	0	0
5	20	1	1	2	13	358	1	1
5	21	2	1	2	13	1903	1	0
5	22	1	1	2	4	1607	1	0
5	23	2	1	2	11	941	0	0
5	23	2	1	2	11	322	1	1
5	24	1	1	2	7	898	1	0
5	25	1	1	2	11	987	1	0
5	26	1	1	2	3	1285	1	0
5	27	2	1	2	1	1768	1	0
5	28	1	1	2	6	1161	1	0
5	29	2	1	2	5	1606	1	0
5	30	1	1	2	1	825	1	0
5	31	1	1	2	8	1480	1	0
5	32	2	1	2	6	748	0	0
5	32	2	1	2	6	446	1	1
5	33	1	1	2	5	793	1	0
5	34	2	1	2	6	703	1	0
5	35	2	1	2	14	2632	0	0
5	35	2	1	2	14	256	1	1
5	36	1	1	2	9	1945	0	0
5	36	1	1	2	9	436	1	1
5	37	1	1	2	13	799	1	0
5	38	1	1	2	7	726	0	0
5	38	1	1	2	7	225	1	1
5	39	1	1	2	1	1584	1	0
5	40	2	1	2	8	928	1	0
5	41	2	1	2	3	1400	1	0
5	42	2	1	2	15	932	1	0
5	43	1	1	2	16	1289	1	0
5	44	2	1	2	9	935	1	0
5	45	2	1	2	11	708	1	0
5	46	1	1	2	15	686	0	0
5	46	1	1	2	15	292	1	1
5	47	2	1	2	5	2453	0	0
5	47	2	1	2	5	354	1	1
5	48	1	1	2	4	1886	1	0
5	49	1	1	2	6	861	1	0
5	50	1	1	2	3	872	1	0
5	51	2	1	2	4	1373	1	0
5	52	2	1	2	2	749	1	0
5	53	2	1	2	7	563	1	0
5	54	1	1	2	11	1416	1	0
5	55	1	1	2	8	806	1	0
5	56	1	1	2	2	490	1	0
5	57	1	1	2	14	521	1	0
5	58	2	1	2	1	1049	1	0
5	59	2	1	2	10	763	1	0
5	60	2	1	2	13	589	1	0
5	61	1	1	2	10	952	1	0
5	62	2	1	2	12	889	1	0
5	63	1	1	2	12	717	0	0
5	63	1	1	2	12	320	1	1
5	64	2	1	2	16	969	1	0
