# Supplementary material for: Sound iconicity of abstract concepts: Place of articulation is implicitly associated with abstract concepts of size and social dominance
Source: PLoS One. 2017 Nov 1;12(11):e0187196. doi: 10.1371/journal.pone.0187196 (PMC5665516; doi:10.1371/journal.pone.0187196)
Supplement: S1 Dataset — Folder contains text files with original data of IAT experiments. Each text file represents data from one participant. Together with the data the folder also contains a ‘read me’ file that explains how to read the files. (ZIP) [file pone.0187196.s003.zip › S2 Folder with data-files/1_37_18_5_240614.txt]

No_Block	Trial	Modality_Stimulus	Allocation_Visual	Allocation_Acoustic	No_Stimulus	Reaction_Time	Correctness	Repetition
3	1	1	1	1	15	833	1	0
3	2	2	1	1	8	557	1	0
3	3	2	1	1	13	514	1	0
3	4	2	1	1	11	358	1	0
3	5	1	1	1	11	785	1	0
3	6	1	1	1	5	447	1	0
3	7	2	1	1	14	470	1	0
3	8	2	1	1	7	437	1	0
3	9	1	1	1	9	534	1	0
3	10	2	1	1	2	521	1	0
3	11	1	1	1	7	589	1	0
3	12	2	1	1	5	355	1	0
3	13	2	1	1	4	530	1	0
3	14	2	1	1	6	358	1	0
3	15	1	1	1	13	490	1	0
3	16	1	1	1	1	488	1	0
3	17	1	1	1	14	515	1	0
3	18	2	1	1	16	514	1	0
3	19	1	1	1	6	552	1	0
3	20	2	1	1	15	525	1	0
3	21	1	1	1	8	516	1	0
3	22	1	1	1	16	496	1	0
3	23	1	1	1	12	510	1	0
3	24	2	1	1	9	604	1	0
3	25	1	1	1	3	427	1	0
3	26	2	1	1	10	351	0	0
3	26	2	1	1	10	380	1	1
3	27	2	1	1	1	622	1	0
3	28	2	1	1	3	371	1	0
3	29	1	1	1	4	685	1	0
3	30	2	1	1	12	469	1	0
3	31	2	1	1	1	425	0	0
3	31	2	1	1	1	374	1	1
3	32	2	1	1	3	521	1	0
3	33	1	1	1	2	551	1	0
3	34	1	1	1	10	525	1	0
3	35	2	1	1	13	475	1	0
3	36	2	1	1	14	374	1	0
3	37	1	1	1	7	486	1	0
3	38	1	1	1	10	847	1	0
3	39	2	1	1	8	570	1	0
3	40	1	1	1	12	506	1	0
3	41	1	1	1	14	760	1	0
3	42	2	1	1	12	561	1	0
3	43	2	1	1	7	451	1	0
3	44	2	1	1	10	375	1	0
3	45	1	1	1	5	473	1	0
3	46	1	1	1	15	490	1	0
3	47	2	1	1	16	371	1	0
3	48	1	1	1	11	545	1	0
3	49	2	1	1	4	353	1	0
3	50	1	1	1	6	458	0	0
3	50	1	1	1	6	367	1	1
3	51	2	1	1	6	417	1	0
3	52	1	1	1	2	526	1	0
3	53	2	1	1	2	632	1	0
3	54	2	1	1	15	545	1	0
3	55	2	1	1	11	354	1	0
3	56	1	1	1	4	507	1	0
3	57	1	1	1	13	558	1	0
3	58	2	1	1	5	653	1	0
3	59	1	1	1	1	786	0	0
3	59	1	1	1	1	118	1	1
3	60	2	1	1	9	665	1	0
3	61	2	1	1	3	442	1	0
3	62	1	1	1	3	463	1	0
3	63	2	1	1	7	572	1	0
3	64	1	1	1	16	464	1	0
5	1	2	1	2	13	662	1	0
5	2	1	1	2	11	479	1	0
5	3	2	1	2	14	543	1	0
5	4	2	1	2	15	392	1	0
5	5	1	1	2	4	610	1	0
5	6	2	1	2	3	594	1	0
5	7	1	1	2	14	395	1	0
5	8	2	1	2	7	407	1	0
5	9	2	1	2	11	458	0	0
5	9	2	1	2	11	74	1	1
5	10	1	1	2	10	815	1	0
5	11	1	1	2	1	468	1	0
5	12	1	1	2	7	551	1	0
5	13	1	1	2	5	565	1	0
5	14	1	1	2	13	535	1	0
5	15	2	1	2	8	832	1	0
5	16	2	1	2	12	501	1	0
5	17	2	1	2	6	397	1	0
5	18	1	1	2	6	494	1	0
5	19	1	1	2	3	526	1	0
5	20	2	1	2	9	439	0	0
5	20	2	1	2	9	503	1	1
5	21	1	1	2	16	903	1	0
5	22	1	1	2	8	581	1	0
5	23	2	1	2	10	567	0	0
5	23	2	1	2	10	382	1	1
5	24	1	1	2	12	536	1	0
5	25	1	1	2	2	973	1	0
5	26	2	1	2	4	683	1	0
5	27	1	1	2	15	946	1	0
5	28	1	1	2	9	504	1	0
5	29	1	1	2	11	572	1	0
5	30	1	1	2	3	472	1	0
5	31	2	1	2	16	690	1	0
5	32	2	1	2	2	395	0	0
5	32	2	1	2	2	160	1	1
5	33	2	1	2	1	519	1	0
5	34	1	1	2	13	719	1	0
5	35	1	1	2	5	494	1	0
5	36	2	1	2	5	521	1	0
5	37	2	1	2	9	668	1	0
5	38	2	1	2	14	544	1	0
5	39	1	1	2	15	1246	1	0
5	40	2	1	2	1	644	1	0
5	41	2	1	2	16	364	0	0
5	41	2	1	2	16	147	1	1
5	42	2	1	2	15	443	1	0
5	43	1	1	2	7	693	1	0
5	44	1	1	2	12	480	1	0
5	45	1	1	2	4	542	1	0
5	46	2	1	2	13	571	1	0
5	47	2	1	2	3	430	1	0
5	48	2	1	2	2	412	1	0
5	49	1	1	2	10	462	1	0
5	50	1	1	2	9	503	1	0
5	51	1	1	2	1	437	1	0
5	52	2	1	2	12	443	0	0
5	52	2	1	2	12	145	1	1
5	53	1	1	2	16	520	1	0
5	54	2	1	2	11	911	0	0
5	54	2	1	2	11	346	1	1
5	55	1	1	2	8	603	1	0
5	56	2	1	2	7	547	1	0
5	57	1	1	2	14	691	1	0
5	58	1	1	2	2	798	1	0
5	59	1	1	2	6	945	1	0
5	60	2	1	2	10	533	0	0
5	60	2	1	2	10	362	1	1
5	61	2	1	2	5	513	1	0
5	62	1	1	2	8	699	1	0
5	63	2	1	2	6	722	0	0
5	63	2	1	2	6	316	1	1
5	64	1	1	2	12	556	1	0
