# Supplementary material for: Sound iconicity of abstract concepts: Place of articulation is implicitly associated with abstract concepts of size and social dominance
Source: PLoS One. 2017 Nov 1;12(11):e0187196. doi: 10.1371/journal.pone.0187196 (PMC5665516; doi:10.1371/journal.pone.0187196)
Supplement: S1 Dataset — Folder contains text files with original data of IAT experiments. Each text file represents data from one participant. Together with the data the folder also contains a ‘read me’ file that explains how to read the files. (ZIP) [file pone.0187196.s003.zip › S2 Folder with data-files/1_37_18_6_250614.txt]

No_Block	Trial	Modality_Stimulus	Allocation_Visual	Allocation_Acoustic	No_Stimulus	Reaction_Time	Correctness	Repetition
3	1	1	2	1	5	5578	1	0
3	2	1	2	1	6	851	1	0
3	3	2	2	1	1	891	1	0
3	4	2	2	1	9	704	1	0
3	5	2	2	1	8	500	0	0
3	5	2	2	1	8	390	1	1
3	6	1	2	1	16	991	1	0
3	7	1	2	1	1	695	1	0
3	8	1	2	1	15	749	1	0
3	9	2	2	1	16	1119	1	0
3	10	1	2	1	8	626	1	0
3	11	2	2	1	12	883	1	0
3	12	2	2	1	7	820	1	0
3	13	1	2	1	3	770	1	0
3	14	1	2	1	13	1794	1	0
3	15	1	2	1	12	4357	1	0
3	16	1	2	1	10	1350	1	0
3	17	1	2	1	11	894	1	0
3	18	2	2	1	11	776	1	0
3	19	2	2	1	13	1238	1	0
3	20	2	2	1	14	834	1	0
3	21	1	2	1	2	843	1	0
3	22	1	2	1	7	813	0	0
3	22	1	2	1	7	530	1	1
3	23	1	2	1	14	805	1	0
3	24	1	2	1	4	799	1	0
3	25	1	2	1	9	888	1	0
3	26	2	2	1	3	2062	0	0
3	26	2	2	1	3	876	0	1
3	26	2	2	1	3	378	0	2
3	26	2	2	1	3	1146	0	3
3	27	2	2	1	4	839	1	0
3	28	2	2	1	5	948	1	0
3	29	1	2	1	7	798	1	0
3	30	2	2	1	2	850	1	0
3	31	2	2	1	6	684	1	0
3	32	1	2	1	16	1269	1	0
3	33	1	2	1	2	668	1	0
3	34	2	2	1	15	753	1	0
3	35	1	2	1	6	1825	1	0
3	36	1	2	1	8	620	1	0
3	37	2	2	1	10	820	1	0
3	38	2	2	1	5	704	1	0
3	39	2	2	1	15	911	1	0
3	40	1	2	1	1	697	1	0
3	41	1	2	1	14	777	1	0
3	42	1	2	1	13	813	1	0
3	43	2	2	1	10	610	1	0
3	44	2	2	1	9	491	1	0
3	45	2	2	1	4	545	0	0
3	45	2	2	1	4	781	0	1
3	45	2	2	1	4	563	0	2
3	45	2	2	1	4	1239	0	3
3	46	1	2	1	4	1867	1	0
3	47	2	2	1	7	934	0	0
3	47	2	2	1	7	545	0	1
3	47	2	2	1	7	376	0	2
3	47	2	2	1	7	362	0	3
3	48	2	2	1	12	2622	1	0
3	49	2	2	1	8	1134	0	0
3	49	2	2	1	8	964	0	1
3	49	2	2	1	8	2133	0	2
3	49	2	2	1	8	795	0	3
3	50	1	2	1	3	2317	1	0
3	51	1	2	1	15	921	1	0
3	52	1	2	1	12	1512	1	0
3	53	1	2	1	11	1038	1	0
3	54	2	2	1	2	1009	1	0
3	55	2	2	1	6	419	1	0
3	56	2	2	1	13	854	1	0
3	57	1	2	1	9	997	1	0
3	58	2	2	1	3	968	1	0
3	59	2	2	1	16	638	0	0
3	59	2	2	1	16	319	1	1
3	60	1	2	1	5	1037	1	0
3	61	2	2	1	14	957	1	0
3	62	1	2	1	10	662	1	0
3	63	1	2	1	14	857	1	0
3	64	1	2	1	15	762	1	0
5	1	2	2	2	6	3613	1	0
5	2	2	2	2	16	720	1	0
5	3	2	2	2	14	1175	1	0
5	4	1	2	2	12	2912	1	0
5	5	1	2	2	7	1338	1	0
5	6	1	2	2	6	1508	1	0
5	7	2	2	2	15	1342	1	0
5	8	1	2	2	13	816	1	0
5	9	2	2	2	8	1101	1	0
5	10	1	2	2	15	887	1	0
5	11	2	2	2	13	750	0	0
5	11	2	2	2	13	767	1	1
5	12	1	2	2	8	825	0	0
5	12	1	2	2	8	2069	0	1
5	12	1	2	2	8	550	1	2
5	13	1	2	2	14	1700	1	0
5	14	2	2	2	11	1303	1	0
5	15	2	2	2	2	788	1	0
5	16	1	2	2	11	1261	1	0
5	17	2	2	2	5	766	0	0
5	17	2	2	2	5	537	0	1
5	17	2	2	2	5	589	0	2
5	17	2	2	2	5	521	0	3
5	18	1	2	2	3	1070	1	0
5	19	1	2	2	2	1444	0	0
5	19	1	2	2	2	373	1	1
5	20	2	2	2	12	1775	1	0
5	21	1	2	2	10	1097	0	0
5	21	1	2	2	10	818	1	1
5	22	1	2	2	5	823	1	0
5	23	2	2	2	10	1777	1	0
5	24	1	2	2	16	709	1	0
5	25	1	2	2	1	831	1	0
5	26	1	2	2	9	721	1	0
5	27	2	2	2	9	1083	1	0
5	28	1	2	2	4	762	1	0
5	29	1	2	2	2	674	1	0
5	30	1	2	2	7	1135	1	0
5	31	1	2	2	14	844	1	0
5	32	2	2	2	1	701	1	0
5	33	2	2	2	3	414	1	0
5	34	1	2	2	6	1588	1	0
5	35	1	2	2	1	551	1	0
5	36	2	2	2	7	1129	0	0
5	36	2	2	2	7	571	0	1
5	36	2	2	2	7	496	1	2
5	37	1	2	2	8	1156	1	0
5	38	1	2	2	13	523	1	0
5	39	2	2	2	4	743	1	0
5	40	1	2	2	11	739	1	0
5	41	2	2	2	8	507	1	0
5	42	2	2	2	2	462	0	0
5	42	2	2	2	2	401	1	1
5	43	1	2	2	5	766	1	0
5	44	1	2	2	3	946	0	0
5	44	1	2	2	3	472	1	1
5	45	1	2	2	10	833	0	0
5	45	1	2	2	10	531	1	1
5	46	2	2	2	13	891	1	0
5	47	1	2	2	15	522	1	0
5	48	1	2	2	4	1388	1	0
5	49	2	2	2	3	688	0	0
5	49	2	2	2	3	866	1	1
5	50	1	2	2	16	644	1	0
5	51	2	2	2	14	536	0	0
5	51	2	2	2	14	439	1	1
5	52	1	2	2	9	718	1	0
5	53	1	2	2	12	1228	1	0
5	54	2	2	2	11	1135	1	0
5	55	2	2	2	10	509	1	0
5	56	1	2	2	6	892	1	0
5	57	1	2	2	13	845	1	0
5	58	2	2	2	16	1213	1	0
5	59	1	2	2	7	593	1	0
5	60	2	2	2	12	771	1	0
5	61	2	2	2	6	951	1	0
5	62	2	2	2	1	2083	1	0
5	63	1	2	2	12	1396	1	0
5	64	1	2	2	9	1028	1	0
