# Supplementary material for: Sound iconicity of abstract concepts: Place of articulation is implicitly associated with abstract concepts of size and social dominance
Source: PLoS One. 2017 Nov 1;12(11):e0187196. doi: 10.1371/journal.pone.0187196 (PMC5665516; doi:10.1371/journal.pone.0187196)
Supplement: S1 Dataset — Folder contains text files with original data of IAT experiments. Each text file represents data from one participant. Together with the data the folder also contains a ‘read me’ file that explains how to read the files. (ZIP) [file pone.0187196.s003.zip › S2 Folder with data-files/1_37_18_7_250614.txt]

No_Block	Trial	Modality_Stimulus	Allocation_Visual	Allocation_Acoustic	No_Stimulus	Reaction_Time	Correctness	Repetition
3	1	1	1	1	7	946	1	0
3	2	2	1	1	5	798	1	0
3	3	2	1	1	4	679	1	0
3	4	1	1	1	15	517	1	0
3	5	2	1	1	11	819	1	0
3	6	1	1	1	16	563	1	0
3	7	1	1	1	14	642	1	0
3	8	2	1	1	12	622	1	0
3	9	2	1	1	6	622	1	0
3	10	2	1	1	10	684	1	0
3	11	1	1	1	5	1317	1	0
3	12	2	1	1	14	867	1	0
3	13	2	1	1	2	1029	1	0
3	14	2	1	1	8	671	1	0
3	15	1	1	1	2	963	1	0
3	16	1	1	1	3	707	1	0
3	17	1	1	1	4	566	1	0
3	18	1	1	1	10	601	1	0
3	19	2	1	1	13	739	1	0
3	20	2	1	1	9	672	1	0
3	21	2	1	1	1	708	1	0
3	22	1	1	1	1	714	1	0
3	23	2	1	1	16	653	1	0
3	24	2	1	1	3	1296	1	0
3	25	2	1	1	15	1345	1	0
3	26	1	1	1	13	698	1	0
3	27	1	1	1	8	669	1	0
3	28	2	1	1	7	995	1	0
3	29	2	1	1	1	634	1	0
3	30	2	1	1	9	949	1	0
3	31	1	1	1	9	623	1	0
3	32	1	1	1	11	665	1	0
3	33	1	1	1	6	534	1	0
3	34	2	1	1	6	746	1	0
3	35	1	1	1	12	634	1	0
3	36	2	1	1	12	884	1	0
3	37	1	1	1	2	648	1	0
3	38	2	1	1	11	1021	1	0
3	39	1	1	1	13	684	1	0
3	40	1	1	1	1	608	1	0
3	41	2	1	1	2	749	1	0
3	42	2	1	1	14	643	1	0
3	43	1	1	1	15	625	1	0
3	44	2	1	1	8	639	1	0
3	45	1	1	1	8	655	1	0
3	46	1	1	1	11	636	1	0
3	47	2	1	1	4	669	1	0
3	48	1	1	1	12	591	1	0
3	49	2	1	1	10	685	1	0
3	50	2	1	1	13	649	1	0
3	51	1	1	1	4	603	1	0
3	52	1	1	1	5	559	1	0
3	53	1	1	1	7	522	1	0
3	54	1	1	1	14	555	1	0
3	55	2	1	1	3	914	1	0
3	56	1	1	1	9	537	1	0
3	57	1	1	1	10	522	1	0
3	58	1	1	1	6	554	1	0
3	59	2	1	1	16	818	1	0
3	60	2	1	1	7	659	1	0
3	61	1	1	1	16	582	1	0
3	62	2	1	1	15	795	1	0
3	63	2	1	1	5	699	1	0
3	64	2	1	1	4	535	1	0
5	1	2	1	2	14	2748	1	0
5	2	2	1	2	2	992	1	0
5	3	2	1	2	6	759	1	0
5	4	1	1	2	1	1773	0	0
5	4	1	1	2	1	476	1	1
5	5	1	1	2	7	1197	1	0
5	6	2	1	2	11	1056	1	0
5	7	1	1	2	10	913	1	0
5	8	2	1	2	5	691	1	0
5	9	2	1	2	10	520	0	0
5	9	2	1	2	10	844	1	1
5	10	1	1	2	6	2096	1	0
5	11	2	1	2	3	1004	1	0
5	12	2	1	2	4	698	1	0
5	13	1	1	2	11	1065	1	0
5	14	2	1	2	15	834	1	0
5	15	1	1	2	8	924	1	0
5	16	1	1	2	12	918	1	0
5	17	1	1	2	16	899	1	0
5	18	2	1	2	16	808	1	0
5	19	1	1	2	14	863	1	0
5	20	2	1	2	12	782	1	0
5	21	2	1	2	1	767	1	0
5	22	1	1	2	13	1021	1	0
5	23	2	1	2	9	790	1	0
5	24	2	1	2	7	715	1	0
5	25	1	1	2	4	1262	1	0
5	26	1	1	2	15	781	1	0
5	27	2	1	2	8	928	1	0
5	28	1	1	2	9	598	1	0
5	29	1	1	2	3	668	1	0
5	30	2	1	2	13	663	1	0
5	31	2	1	2	11	708	1	0
5	32	2	1	2	16	575	1	0
5	33	1	1	2	5	1010	1	0
5	34	2	1	2	14	744	1	0
5	35	1	1	2	2	562	1	0
5	36	2	1	2	10	1042	1	0
5	37	2	1	2	6	807	1	0
5	38	1	1	2	8	1459	1	0
5	39	1	1	2	4	659	1	0
5	40	1	1	2	5	612	1	0
5	41	2	1	2	2	1171	1	0
5	42	2	1	2	12	725	1	0
5	43	1	1	2	13	603	1	0
5	44	1	1	2	10	626	1	0
5	45	2	1	2	1	2858	1	0
5	46	1	1	2	11	2082	0	0
5	46	1	1	2	11	330	1	1
5	47	1	1	2	7	780	1	0
5	48	2	1	2	4	2142	1	0
5	49	2	1	2	15	706	1	0
5	50	2	1	2	3	914	1	0
5	51	1	1	2	15	585	1	0
5	52	2	1	2	9	743	1	0
5	53	1	1	2	2	855	1	0
5	54	1	1	2	9	734	1	0
5	55	2	1	2	7	1061	0	0
5	55	2	1	2	7	288	1	1
5	56	1	1	2	14	943	1	0
5	57	2	1	2	5	840	1	0
5	58	1	1	2	12	514	1	0
5	59	2	1	2	8	527	1	0
5	60	2	1	2	13	676	1	0
5	61	1	1	2	1	870	1	0
5	62	2	1	2	1	851	1	0
5	63	1	1	2	6	927	1	0
5	64	2	1	2	14	782	1	0
