# Supplementary material for: Sound iconicity of abstract concepts: Place of articulation is implicitly associated with abstract concepts of size and social dominance
Source: PLoS One. 2017 Nov 1;12(11):e0187196. doi: 10.1371/journal.pone.0187196 (PMC5665516; doi:10.1371/journal.pone.0187196)
Supplement: S1 Dataset — Folder contains text files with original data of IAT experiments. Each text file represents data from one participant. Together with the data the folder also contains a ‘read me’ file that explains how to read the files. (ZIP) [file pone.0187196.s003.zip › S2 Folder with data-files/1_37_18_8_250614.txt]

No_Block	Trial	Modality_Stimulus	Allocation_Visual	Allocation_Acoustic	No_Stimulus	Reaction_Time	Correctness	Repetition
3	1	2	2	2	6	1025	1	0
3	2	1	2	2	14	640	1	0
3	3	2	2	2	4	799	1	0
3	4	1	2	2	3	679	1	0
3	5	2	2	2	1	776	1	0
3	6	1	2	2	9	581	1	0
3	7	1	2	2	6	580	1	0
3	8	2	2	2	2	1304	1	0
3	9	2	2	2	11	503	1	0
3	10	2	2	2	14	452	1	0
3	11	1	2	2	11	617	1	0
3	12	2	2	2	5	728	1	0
3	13	2	2	2	15	411	0	0
3	13	2	2	2	15	486	1	1
3	14	1	2	2	12	701	1	0
3	15	2	2	2	10	1048	1	0
3	16	1	2	2	10	538	1	0
3	17	1	2	2	4	619	1	0
3	18	1	2	2	15	544	1	0
3	19	2	2	2	13	1935	1	0
3	20	2	2	2	7	912	1	0
3	21	1	2	2	13	781	1	0
3	22	1	2	2	5	657	1	0
3	23	1	2	2	16	571	1	0
3	24	2	2	2	12	952	1	0
3	25	1	2	2	2	781	1	0
3	26	1	2	2	8	652	1	0
3	27	1	2	2	1	601	1	0
3	28	1	2	2	7	488	1	0
3	29	2	2	2	3	760	1	0
3	30	2	2	2	16	644	1	0
3	31	1	2	2	10	566	1	0
3	32	1	2	2	3	1022	1	0
3	33	2	2	2	8	788	1	0
3	34	1	2	2	4	596	1	0
3	35	1	2	2	8	535	1	0
3	36	2	2	2	9	584	1	0
3	37	1	2	2	13	668	1	0
3	38	2	2	2	8	620	1	0
3	39	2	2	2	12	668	1	0
3	40	1	2	2	2	841	1	0
3	41	2	2	2	3	906	0	0
3	41	2	2	2	3	480	1	1
3	42	2	2	2	14	556	1	0
3	43	2	2	2	10	840	1	0
3	44	1	2	2	14	673	1	0
3	45	2	2	2	13	632	1	0
3	46	1	2	2	5	529	0	0
3	46	1	2	2	5	368	1	1
3	47	1	2	2	6	531	1	0
3	48	2	2	2	5	750	0	0
3	48	2	2	2	5	359	1	1
3	49	2	2	2	11	586	1	0
3	50	1	2	2	1	959	1	0
3	51	1	2	2	12	602	1	0
3	52	1	2	2	7	587	1	0
3	53	1	2	2	11	669	1	0
3	54	2	2	2	7	752	1	0
3	55	2	2	2	6	668	1	0
3	56	2	2	2	2	669	1	0
3	57	1	2	2	15	571	1	0
3	58	1	2	2	9	596	1	0
3	59	1	2	2	16	555	1	0
3	60	2	2	2	4	820	1	0
3	61	2	2	2	16	666	1	0
3	62	2	2	2	15	697	1	0
3	63	1	2	2	4	583	1	0
3	64	2	2	2	1	845	1	0
5	1	2	2	1	14	867	1	0
5	2	1	2	1	16	1491	1	0
5	3	1	2	1	8	908	1	0
5	4	2	2	1	13	1043	1	0
5	5	1	2	1	4	1277	1	0
5	6	2	2	1	7	1193	1	0
5	7	1	2	1	14	645	1	0
5	8	2	2	1	12	713	1	0
5	9	1	2	1	9	1091	1	0
5	10	2	2	1	3	886	0	0
5	10	2	2	1	3	585	1	1
5	11	2	2	1	16	700	1	0
5	12	1	2	1	1	1129	1	0
5	13	1	2	1	12	496	1	0
5	14	1	2	1	11	710	1	0
5	15	2	2	1	8	1868	1	0
5	16	2	2	1	9	613	1	0
5	17	2	2	1	11	768	1	0
5	18	1	2	1	2	769	1	0
5	19	1	2	1	10	508	1	0
5	20	2	2	1	6	1065	1	0
5	21	1	2	1	6	638	1	0
5	22	1	2	1	3	624	1	0
5	23	2	2	1	2	1093	1	0
5	24	2	2	1	5	581	1	0
5	25	1	2	1	7	560	1	0
5	26	2	2	1	10	684	1	0
5	27	1	2	1	13	625	1	0
5	28	2	2	1	1	693	1	0
5	29	2	2	1	4	640	1	0
5	30	1	2	1	15	684	1	0
5	31	1	2	1	5	501	1	0
5	32	1	2	1	16	657	1	0
5	33	2	2	1	15	713	1	0
5	34	1	2	1	7	1051	1	0
5	35	1	2	1	14	414	1	0
5	36	2	2	1	1	807	1	0
5	37	1	2	1	15	645	1	0
5	38	2	2	1	6	605	1	0
5	39	1	2	1	13	584	1	0
5	40	1	2	1	5	851	1	0
5	41	2	2	1	3	1240	1	0
5	42	1	2	1	12	688	1	0
5	43	2	2	1	12	663	1	0
5	44	1	2	1	3	1355	1	0
5	45	2	2	1	2	816	1	0
5	46	1	2	1	4	776	1	0
5	47	2	2	1	10	694	1	0
5	48	2	2	1	13	685	1	0
5	49	1	2	1	6	585	1	0
5	50	1	2	1	9	624	1	0
5	51	1	2	1	8	787	1	0
5	52	2	2	1	8	681	1	0
5	53	1	2	1	1	623	1	0
5	54	2	2	1	4	1112	1	0
5	55	1	2	1	10	573	1	0
5	56	1	2	1	11	694	1	0
5	57	1	2	1	2	665	1	0
5	58	2	2	1	5	664	1	0
5	59	2	2	1	9	500	1	0
5	60	1	2	1	2	742	1	0
5	61	1	2	1	11	596	1	0
5	62	1	2	1	15	568	1	0
5	63	1	2	1	7	698	1	0
5	64	2	2	1	7	739	1	0
