# Supplementary material for: Sound iconicity of abstract concepts: Place of articulation is implicitly associated with abstract concepts of size and social dominance
Source: PLoS One. 2017 Nov 1;12(11):e0187196. doi: 10.1371/journal.pone.0187196 (PMC5665516; doi:10.1371/journal.pone.0187196)
Supplement: S1 Dataset — Folder contains text files with original data of IAT experiments. Each text file represents data from one participant. Together with the data the folder also contains a ‘read me’ file that explains how to read the files. (ZIP) [file pone.0187196.s003.zip › S2 Folder with data-files/1_37_18_9_250614.txt]

No_Block	Trial	Modality_Stimulus	Allocation_Visual	Allocation_Acoustic	No_Stimulus	Reaction_Time	Correctness	Repetition
3	1	2	2	2	1	684	1	0
3	2	2	2	2	16	821	1	0
3	3	1	2	2	11	721	1	0
3	4	2	2	2	12	689	1	0
3	5	1	2	2	1	533	1	0
3	6	1	2	2	12	582	1	0
3	7	1	2	2	8	588	1	0
3	8	2	2	2	6	686	1	0
3	9	2	2	2	5	599	1	0
3	10	2	2	2	2	418	1	0
3	11	1	2	2	13	654	1	0
3	12	1	2	2	2	536	1	0
3	13	1	2	2	9	538	1	0
3	14	1	2	2	10	494	1	0
3	15	2	2	2	9	672	1	0
3	16	2	2	2	7	420	0	0
3	16	2	2	2	7	535	1	1
3	17	2	2	2	14	1205	1	0
3	18	1	2	2	6	564	1	0
3	19	1	2	2	16	703	1	0
3	20	1	2	2	7	569	1	0
3	21	1	2	2	15	570	1	0
3	22	2	2	2	10	653	1	0
3	23	1	2	2	3	580	1	0
3	24	1	2	2	14	524	1	0
3	25	2	2	2	13	661	1	0
3	26	1	2	2	5	570	1	0
3	27	2	2	2	3	590	1	0
3	28	1	2	2	4	690	1	0
3	29	2	2	2	11	590	1	0
3	30	2	2	2	8	608	0	0
3	30	2	2	2	8	465	1	1
3	31	1	2	2	3	560	1	0
3	32	1	2	2	13	543	1	0
3	33	2	2	2	15	905	1	0
3	34	1	2	2	16	621	1	0
3	35	2	2	2	4	646	1	0
3	36	2	2	2	16	559	1	0
3	37	2	2	2	13	598	1	0
3	38	1	2	2	2	765	1	0
3	39	1	2	2	11	600	1	0
3	40	1	2	2	6	649	1	0
3	41	1	2	2	4	562	1	0
3	42	1	2	2	1	585	1	0
3	43	2	2	2	2	664	1	0
3	44	2	2	2	5	407	1	0
3	45	2	2	2	11	527	1	0
3	46	1	2	2	9	581	1	0
3	47	2	2	2	7	500	1	0
3	48	1	2	2	8	744	1	0
3	49	2	2	2	4	539	1	0
3	50	1	2	2	12	584	1	0
3	51	2	2	2	6	732	1	0
3	52	1	2	2	14	597	1	0
3	53	1	2	2	7	579	1	0
3	54	2	2	2	3	681	1	0
3	55	1	2	2	10	689	1	0
3	56	2	2	2	1	1051	1	0
3	57	2	2	2	14	456	0	0
3	57	2	2	2	14	437	1	1
3	58	1	2	2	15	494	1	0
3	59	1	2	2	5	518	1	0
3	60	1	2	2	16	597	1	0
3	61	2	2	2	8	906	1	0
3	62	2	2	2	15	679	1	0
3	63	1	2	2	14	541	1	0
3	64	1	2	2	8	694	1	0
5	1	1	2	1	15	4235	1	0
5	2	1	2	1	14	533	1	0
5	3	1	2	1	10	446	1	0
5	4	2	2	1	12	1739	1	0
5	5	2	2	1	5	608	1	0
5	6	2	2	1	11	555	1	0
5	7	1	2	1	13	735	1	0
5	8	2	2	1	15	673	1	0
5	9	1	2	1	2	727	1	0
5	10	1	2	1	5	513	1	0
5	11	1	2	1	16	597	1	0
5	12	2	2	1	4	670	1	0
5	13	2	2	1	13	572	1	0
5	14	1	2	1	7	613	1	0
5	15	1	2	1	9	534	1	0
5	16	2	2	1	6	1383	1	0
5	17	2	2	1	2	564	1	0
5	18	1	2	1	6	676	1	0
5	19	1	2	1	11	632	1	0
5	20	2	2	1	16	532	1	0
5	21	1	2	1	3	573	1	0
5	22	1	2	1	4	467	1	0
5	23	1	2	1	12	425	0	0
5	23	1	2	1	12	452	1	1
5	24	1	2	1	8	590	1	0
5	25	2	2	1	3	647	1	0
5	26	2	2	1	7	434	1	0
5	27	2	2	1	14	562	1	0
5	28	1	2	1	1	619	1	0
5	29	2	2	1	9	644	1	0
5	30	2	2	1	1	656	1	0
5	31	2	2	1	8	730	1	0
5	32	1	2	1	1	569	1	0
5	33	2	2	1	10	877	1	0
5	34	2	2	1	9	445	1	0
5	35	1	2	1	10	550	1	0
5	36	1	2	1	11	555	1	0
5	37	2	2	1	10	814	1	0
5	38	1	2	1	4	1951	1	0
5	39	1	2	1	12	1087	1	0
5	40	2	2	1	5	821	1	0
5	41	2	2	1	1	576	1	0
5	42	1	2	1	3	490	1	0
5	43	1	2	1	9	519	1	0
5	44	1	2	1	14	513	1	0
5	45	2	2	1	11	724	1	0
5	46	1	2	1	7	1340	1	0
5	47	2	2	1	13	659	1	0
5	48	1	2	1	2	580	1	0
5	49	1	2	1	13	505	1	0
5	50	2	2	1	2	688	1	0
5	51	1	2	1	8	739	1	0
5	52	2	2	1	12	646	1	0
5	53	1	2	1	6	521	1	0
5	54	2	2	1	6	572	1	0
5	55	2	2	1	7	464	1	0
5	56	1	2	1	16	589	1	0
5	57	2	2	1	14	681	1	0
5	58	1	2	1	15	576	1	0
5	59	1	2	1	5	539	1	0
5	60	1	2	1	14	506	1	0
5	61	1	2	1	2	535	1	0
5	62	1	2	1	4	556	1	0
5	63	2	2	1	8	597	1	0
5	64	2	2	1	4	493	1	0
