# Supplementary material for: Sound iconicity of abstract concepts: Place of articulation is implicitly associated with abstract concepts of size and social dominance
Source: PLoS One. 2017 Nov 1;12(11):e0187196. doi: 10.1371/journal.pone.0187196 (PMC5665516; doi:10.1371/journal.pone.0187196)
Supplement: S1 Dataset — Folder contains text files with original data of IAT experiments. Each text file represents data from one participant. Together with the data the folder also contains a ‘read me’ file that explains how to read the files. (ZIP) [file pone.0187196.s003.zip › S2 Folder with data-files/1_37_19_1_120614.txt]

No_Block	Trial	Modality_Stimulus	Allocation_Visual	Allocation_Acoustic	No_Stimulus	Reaction_Time	Correctness	Repetition
3	1	2	1	2	2	925	1	0
3	2	1	1	2	11	861	1	0
3	3	1	1	2	5	629	1	0
3	4	1	1	2	14	588	1	0
3	5	2	1	2	4	1027	1	0
3	6	1	1	2	1	589	1	0
3	7	2	1	2	16	910	1	0
3	8	1	1	2	3	627	1	0
3	9	2	1	2	7	647	1	0
3	10	1	1	2	7	686	1	0
3	11	1	1	2	6	547	1	0
3	12	2	1	2	8	666	0	0
3	12	2	1	2	8	310	1	1
3	13	1	1	2	13	679	1	0
3	14	1	1	2	8	688	1	0
3	15	1	1	2	2	897	1	0
3	16	2	1	2	9	769	1	0
3	17	1	1	2	9	562	1	0
3	18	1	1	2	15	661	1	0
3	19	2	1	2	13	651	1	0
3	20	2	1	2	5	679	1	0
3	21	1	1	2	4	661	1	0
3	22	1	1	2	10	648	1	0
3	23	2	1	2	14	716	1	0
3	24	1	1	2	16	775	1	0
3	25	1	1	2	12	727	1	0
3	26	2	1	2	15	812	1	0
3	27	2	1	2	11	565	1	0
3	28	1	1	2	4	597	1	0
3	29	1	1	2	16	509	1	0
3	30	2	1	2	6	701	1	0
3	31	1	1	2	8	519	1	0
3	32	2	1	2	10	1057	1	0
3	33	2	1	2	3	666	1	0
3	34	2	1	2	12	670	1	0
3	35	1	1	2	7	742	1	0
3	36	1	1	2	5	555	1	0
3	37	1	1	2	1	775	1	0
3	38	1	1	2	13	573	1	0
3	39	2	1	2	1	650	1	0
3	40	2	1	2	6	619	1	0
3	41	2	1	2	9	559	1	0
3	42	1	1	2	12	1141	1	0
3	43	2	1	2	12	637	1	0
3	44	1	1	2	3	741	1	0
3	45	1	1	2	11	625	1	0
3	46	2	1	2	5	1108	1	0
3	47	2	1	2	4	556	1	0
3	48	1	1	2	10	553	1	0
3	49	1	1	2	15	581	1	0
3	50	2	1	2	11	652	1	0
3	51	1	1	2	6	632	1	0
3	52	1	1	2	9	606	1	0
3	53	2	1	2	1	1083	1	0
3	54	2	1	2	14	639	1	0
3	55	1	1	2	2	552	1	0
3	56	2	1	2	8	800	1	0
3	57	1	1	2	14	609	1	0
3	58	2	1	2	2	677	0	0
3	58	2	1	2	2	774	1	1
3	59	2	1	2	16	728	1	0
3	60	1	1	2	14	812	1	0
3	61	1	1	2	9	601	1	0
3	62	1	1	2	10	571	1	0
3	63	2	1	2	10	1066	1	0
3	64	1	1	2	6	690	1	0
5	1	1	1	1	12	919	1	0
5	2	2	1	1	4	751	1	0
5	3	1	1	1	5	1507	1	0
5	4	1	1	1	13	777	1	0
5	5	2	1	1	11	1190	0	0
5	5	2	1	1	11	740	1	1
5	6	2	1	1	14	808	1	0
5	7	1	1	1	15	975	1	0
5	8	1	1	1	10	605	1	0
5	9	1	1	1	6	716	1	0
5	10	1	1	1	8	711	1	0
5	11	2	1	1	5	761	1	0
5	12	1	1	1	16	692	1	0
5	13	2	1	1	15	852	1	0
5	14	1	1	1	7	754	1	0
5	15	1	1	1	11	705	1	0
5	16	2	1	1	10	765	1	0
5	17	1	1	1	9	527	1	0
5	18	1	1	1	14	507	1	0
5	19	2	1	1	8	719	1	0
5	20	2	1	1	7	619	1	0
5	21	2	1	1	16	662	0	0
5	21	2	1	1	16	725	1	1
5	22	1	1	1	4	1186	1	0
5	23	1	1	1	3	518	1	0
5	24	1	1	1	1	469	1	0
5	25	2	1	1	13	704	1	0
5	26	2	1	1	2	646	0	0
5	26	2	1	1	2	706	1	1
5	27	2	1	1	6	739	1	0
5	28	1	1	1	2	1289	1	0
5	29	1	1	1	16	652	1	0
5	30	1	1	1	5	1010	1	0
5	31	1	1	1	6	530	1	0
5	32	2	1	1	12	1022	1	0
5	33	2	1	1	1	616	1	0
5	34	2	1	1	9	720	1	0
5	35	1	1	1	7	726	1	0
5	36	2	1	1	3	952	1	0
5	37	2	1	1	5	659	1	0
5	38	1	1	1	12	568	1	0
5	39	2	1	1	4	723	1	0
5	40	1	1	1	14	726	1	0
5	41	1	1	1	4	794	1	0
5	42	2	1	1	11	699	1	0
5	43	2	1	1	14	730	1	0
5	44	1	1	1	1	611	1	0
5	45	2	1	1	15	896	1	0
5	46	1	1	1	8	734	1	0
5	47	2	1	1	9	764	1	0
5	48	1	1	1	15	613	1	0
5	49	1	1	1	3	569	1	0
5	50	1	1	1	9	1493	1	0
5	51	2	1	1	10	638	1	0
5	52	2	1	1	6	552	1	0
5	53	1	1	1	13	562	1	0
5	54	2	1	1	13	620	1	0
5	55	2	1	1	8	583	1	0
5	56	2	1	1	1	590	1	0
5	57	1	1	1	11	506	1	0
5	58	1	1	1	10	564	1	0
5	59	1	1	1	2	725	1	0
5	60	1	1	1	9	586	1	0
5	61	2	1	1	3	744	1	0
5	62	2	1	1	7	681	1	0
5	63	2	1	1	16	658	1	0
5	64	1	1	1	15	574	1	0
