# Supplementary material for: Sound iconicity of abstract concepts: Place of articulation is implicitly associated with abstract concepts of size and social dominance
Source: PLoS One. 2017 Nov 1;12(11):e0187196. doi: 10.1371/journal.pone.0187196 (PMC5665516; doi:10.1371/journal.pone.0187196)
Supplement: S1 Dataset — Folder contains text files with original data of IAT experiments. Each text file represents data from one participant. Together with the data the folder also contains a ‘read me’ file that explains how to read the files. (ZIP) [file pone.0187196.s003.zip › S2 Folder with data-files/1_37_19_10_130614.txt]

No_Block	Trial	Modality_Stimulus	Allocation_Visual	Allocation_Acoustic	No_Stimulus	Reaction_Time	Correctness	Repetition
3	1	1	2	2	6	794	1	0
3	2	2	2	2	8	679	1	0
3	3	2	2	2	9	572	0	0
3	3	2	2	2	9	339	1	1
3	4	1	2	2	12	559	1	0
3	5	1	2	2	8	589	1	0
3	6	2	2	2	15	584	1	0
3	7	1	2	2	14	530	1	0
3	8	1	2	2	16	554	1	0
3	9	1	2	2	9	472	1	0
3	10	1	2	2	13	480	1	0
3	11	2	2	2	6	517	1	0
3	12	2	2	2	11	491	1	0
3	13	2	2	2	3	515	1	0
3	14	1	2	2	4	544	1	0
3	15	2	2	2	5	782	1	0
3	16	2	2	2	7	529	1	0
3	17	1	2	2	3	561	1	0
3	18	1	2	2	2	448	1	0
3	19	2	2	2	1	522	0	0
3	19	2	2	2	1	356	1	1
3	20	1	2	2	10	445	1	0
3	21	1	2	2	5	565	1	0
3	22	2	2	2	10	788	1	0
3	23	1	2	2	7	470	1	0
3	24	2	2	2	2	612	1	0
3	25	1	2	2	15	407	1	0
3	26	2	2	2	4	564	1	0
3	27	1	2	2	1	556	1	0
3	28	1	2	2	11	573	1	0
3	29	2	2	2	14	867	1	0
3	30	1	2	2	15	469	1	0
3	31	1	2	2	4	460	1	0
3	32	1	2	2	7	936	1	0
3	33	2	2	2	16	528	1	0
3	34	2	2	2	12	366	1	0
3	35	1	2	2	3	529	1	0
3	36	1	2	2	14	471	1	0
3	37	2	2	2	13	585	0	0
3	37	2	2	2	13	623	1	1
3	38	2	2	2	6	581	1	0
3	39	2	2	2	14	822	0	0
3	39	2	2	2	14	822	1	1
3	40	1	2	2	5	580	1	0
3	41	1	2	2	6	553	1	0
3	42	1	2	2	10	501	1	0
3	43	2	2	2	7	605	1	0
3	44	2	2	2	9	543	1	0
3	45	2	2	2	3	567	1	0
3	46	1	2	2	2	590	1	0
3	47	2	2	2	16	679	1	0
3	48	2	2	2	13	467	1	0
3	49	2	2	2	15	926	1	0
3	50	1	2	2	13	495	1	0
3	51	1	2	2	8	635	1	0
3	52	2	2	2	4	563	1	0
3	53	2	2	2	8	402	1	0
3	54	1	2	2	9	447	1	0
3	55	2	2	2	12	627	1	0
3	56	1	2	2	16	469	1	0
3	57	1	2	2	12	356	1	0
3	58	2	2	2	11	547	1	0
3	59	1	2	2	1	448	1	0
3	60	2	2	2	10	473	1	0
3	61	1	2	2	11	490	1	0
3	62	2	2	2	5	486	1	0
3	63	1	2	2	11	358	1	0
3	64	2	2	2	2	594	1	0
5	1	2	2	1	8	1047	1	0
5	2	1	2	1	15	1235	1	0
5	3	2	2	1	14	673	1	0
5	4	1	2	1	12	1018	0	0
5	4	1	2	1	12	898	1	1
5	5	2	2	1	6	1166	1	0
5	6	1	2	1	9	573	1	0
5	7	1	2	1	3	1018	1	0
5	8	2	2	1	9	592	1	0
5	9	2	2	1	2	610	1	0
5	10	2	2	1	1	430	1	0
5	11	1	2	1	14	451	1	0
5	12	1	2	1	8	605	1	0
5	13	1	2	1	10	845	1	0
5	14	1	2	1	11	610	1	0
5	15	2	2	1	16	1679	1	0
5	16	2	2	1	5	687	1	0
5	17	2	2	1	7	482	1	0
5	18	1	2	1	1	724	0	0
5	18	1	2	1	1	338	1	1
5	19	1	2	1	5	546	1	0
5	20	1	2	1	6	514	1	0
5	21	1	2	1	16	624	1	0
5	22	1	2	1	4	921	1	0
5	23	1	2	1	2	625	1	0
5	24	1	2	1	13	696	1	0
5	25	2	2	1	4	1112	1	0
5	26	1	2	1	7	621	1	0
5	27	1	2	1	10	597	1	0
5	28	1	2	1	4	623	0	0
5	28	1	2	1	4	645	1	1
5	29	2	2	1	11	1154	1	0
5	30	2	2	1	3	609	1	0
5	31	1	2	1	1	806	1	0
5	32	1	2	1	3	819	1	0
5	33	2	2	1	13	1166	1	0
5	34	1	2	1	2	599	1	0
5	35	2	2	1	10	559	1	0
5	36	1	2	1	16	662	1	0
5	37	2	2	1	15	834	1	0
5	38	1	2	1	6	602	1	0
5	39	2	2	1	12	670	1	0
5	40	2	2	1	15	1273	1	0
5	41	1	2	1	15	650	1	0
5	42	1	2	1	7	671	1	0
5	43	2	2	1	7	503	1	0
5	44	1	2	1	13	768	1	0
5	45	1	2	1	8	598	1	0
5	46	2	2	1	10	684	1	0
5	47	2	2	1	8	578	1	0
5	48	2	2	1	5	551	1	0
5	49	1	2	1	11	759	0	0
5	49	1	2	1	11	455	1	1
5	50	1	2	1	14	604	1	0
5	51	1	2	1	9	570	1	0
5	52	2	2	1	2	1213	1	0
5	53	2	2	1	14	684	1	0
5	54	2	2	1	9	522	1	0
5	55	1	2	1	12	628	1	0
5	56	1	2	1	5	1037	1	0
5	57	2	2	1	3	964	1	0
5	58	1	2	1	5	599	1	0
5	59	1	2	1	15	548	1	0
5	60	1	2	1	2	634	1	0
5	61	2	2	1	4	672	1	0
5	62	2	2	1	13	549	1	0
5	63	1	2	1	11	627	1	0
5	64	2	2	1	1	750	1	0
