# Supplementary material for: Sound iconicity of abstract concepts: Place of articulation is implicitly associated with abstract concepts of size and social dominance
Source: PLoS One. 2017 Nov 1;12(11):e0187196. doi: 10.1371/journal.pone.0187196 (PMC5665516; doi:10.1371/journal.pone.0187196)
Supplement: S1 Dataset — Folder contains text files with original data of IAT experiments. Each text file represents data from one participant. Together with the data the folder also contains a ‘read me’ file that explains how to read the files. (ZIP) [file pone.0187196.s003.zip › S2 Folder with data-files/1_37_19_2_120614.txt]

No_Block	Trial	Modality_Stimulus	Allocation_Visual	Allocation_Acoustic	No_Stimulus	Reaction_Time	Correctness	Repetition
3	1	1	1	1	1	805	1	0
3	2	2	1	1	2	683	1	0
3	3	1	1	1	10	454	1	0
3	4	1	1	1	7	524	1	0
3	5	2	1	1	10	583	1	0
3	6	2	1	1	7	679	1	0
3	7	1	1	1	3	476	1	0
3	8	1	1	1	4	504	1	0
3	9	2	1	1	14	474	1	0
3	10	1	1	1	5	405	1	0
3	11	1	1	1	14	432	1	0
3	12	2	1	1	4	572	1	0
3	13	2	1	1	15	634	1	0
3	14	1	1	1	9	519	1	0
3	15	1	1	1	2	471	1	0
3	16	2	1	1	5	752	1	0
3	17	1	1	1	8	525	1	0
3	18	1	1	1	16	474	1	0
3	19	2	1	1	6	637	1	0
3	20	1	1	1	15	466	1	0
3	21	1	1	1	11	632	1	0
3	22	1	1	1	13	435	1	0
3	23	2	1	1	9	603	1	0
3	24	1	1	1	6	414	1	0
3	25	2	1	1	1	592	1	0
3	26	2	1	1	13	582	1	0
3	27	1	1	1	12	480	1	0
3	28	2	1	1	3	617	1	0
3	29	1	1	1	15	903	1	0
3	30	1	1	1	8	870	1	0
3	31	2	1	1	8	742	1	0
3	32	2	1	1	16	587	1	0
3	33	1	1	1	9	657	1	0
3	34	2	1	1	11	574	1	0
3	35	1	1	1	1	459	1	0
3	36	1	1	1	5	453	1	0
3	37	1	1	1	7	561	1	0
3	38	1	1	1	2	587	1	0
3	39	2	1	1	12	537	1	0
3	40	1	1	1	13	515	1	0
3	41	1	1	1	3	415	1	0
3	42	2	1	1	6	602	1	0
3	43	1	1	1	6	429	1	0
3	44	2	1	1	5	639	1	0
3	45	1	1	1	16	594	1	0
3	46	1	1	1	12	449	1	0
3	47	1	1	1	10	558	1	0
3	48	2	1	1	3	670	1	0
3	49	2	1	1	14	589	1	0
3	50	1	1	1	14	497	1	0
3	51	2	1	1	13	602	1	0
3	52	1	1	1	11	481	1	0
3	53	1	1	1	4	471	1	0
3	54	1	1	1	12	452	1	0
3	55	2	1	1	12	593	1	0
3	56	2	1	1	2	572	1	0
3	57	2	1	1	1	614	1	0
3	58	1	1	1	11	386	1	0
3	59	1	1	1	9	451	1	0
3	60	2	1	1	9	489	1	0
3	61	1	1	1	16	474	1	0
3	62	2	1	1	15	502	1	0
3	63	1	1	1	15	444	1	0
3	64	1	1	1	2	509	1	0
5	1	2	1	2	3	1356	1	0
5	2	2	1	2	2	710	1	0
5	3	1	1	2	7	9077	1	0
5	4	2	1	2	6	851	1	0
5	5	1	1	2	8	633	1	0
5	6	2	1	2	5	630	1	0
5	7	1	1	2	10	858	1	0
5	8	2	1	2	15	10386	1	0
5	9	1	1	2	4	938	1	0
5	10	2	1	2	4	713	1	0
5	11	1	1	2	3	1279	1	0
5	12	2	1	2	8	724	1	0
5	13	2	1	2	14	690	1	0
5	14	1	1	2	2	582	1	0
5	15	2	1	2	12	616	1	0
5	16	1	1	2	12	739	1	0
5	17	1	1	2	5	599	1	0
5	18	2	1	2	13	718	1	0
5	19	2	1	2	7	569	1	0
5	20	1	1	2	14	1255	1	0
5	21	2	1	2	11	568	1	0
5	22	1	1	2	16	763	1	0
5	23	2	1	2	1	1054	1	0
5	24	1	1	2	11	732	1	0
5	25	2	1	2	10	666	1	0
5	26	1	1	2	1	655	1	0
5	27	2	1	2	16	800	1	0
5	28	1	1	2	6	462	1	0
5	29	1	1	2	13	471	0	0
5	29	1	1	2	13	776	1	1
5	30	1	1	2	15	3166	1	0
5	31	2	1	2	9	1229	1	0
5	32	1	1	2	9	743	1	0
5	33	2	1	2	12	608	1	0
5	34	1	1	2	8	1332	1	0
5	35	2	1	2	9	2271	1	0
5	36	1	1	2	14	672	1	0
5	37	2	1	2	10	595	1	0
5	38	1	1	2	13	844	1	0
5	39	2	1	2	2	645	1	0
5	40	1	1	2	1	716	1	0
5	41	1	1	2	5	532	1	0
5	42	2	1	2	6	628	1	0
5	43	1	1	2	7	524	1	0
5	44	1	1	2	2	605	1	0
5	45	1	1	2	6	458	1	0
5	46	1	1	2	12	566	0	0
5	46	1	1	2	12	925	1	1
5	47	2	1	2	16	7588	1	0
5	48	2	1	2	8	496	1	0
5	49	2	1	2	13	676	1	0
5	50	1	1	2	10	803	1	0
5	51	1	1	2	3	531	1	0
5	52	1	1	2	11	623	1	0
5	53	2	1	2	15	890	1	0
5	54	1	1	2	15	612	1	0
5	55	2	1	2	3	593	1	0
5	56	2	1	2	4	712	1	0
5	57	1	1	2	9	522	1	0
5	58	1	1	2	4	585	1	0
5	59	2	1	2	14	517	1	0
5	60	1	1	2	16	734	1	0
5	61	2	1	2	7	939	0	0
5	61	2	1	2	7	365	1	1
5	62	2	1	2	11	2039	1	0
5	63	1	1	2	6	616	1	0
5	64	1	1	2	16	523	1	0
