# Supplementary material for: Sound iconicity of abstract concepts: Place of articulation is implicitly associated with abstract concepts of size and social dominance
Source: PLoS One. 2017 Nov 1;12(11):e0187196. doi: 10.1371/journal.pone.0187196 (PMC5665516; doi:10.1371/journal.pone.0187196)
Supplement: S1 Dataset — Folder contains text files with original data of IAT experiments. Each text file represents data from one participant. Together with the data the folder also contains a ‘read me’ file that explains how to read the files. (ZIP) [file pone.0187196.s003.zip › S2 Folder with data-files/1_37_19_3_120614.txt]

No_Block	Trial	Modality_Stimulus	Allocation_Visual	Allocation_Acoustic	No_Stimulus	Reaction_Time	Correctness	Repetition
3	1	2	2	1	3	784	1	0
3	2	1	2	1	13	713	1	0
3	3	1	2	1	1	693	1	0
3	4	2	2	1	6	768	1	0
3	5	1	2	1	5	613	1	0
3	6	2	2	1	12	907	1	0
3	7	1	2	1	10	987	1	0
3	8	2	2	1	1	744	1	0
3	9	2	2	1	7	812	1	0
3	10	2	2	1	13	812	1	0
3	11	1	2	1	8	591	1	0
3	12	2	2	1	10	1663	1	0
3	13	1	2	1	12	697	1	0
3	14	2	2	1	4	817	1	0
3	15	1	2	1	16	612	1	0
3	16	1	2	1	3	695	1	0
3	17	2	2	1	11	826	1	0
3	18	1	2	1	14	705	1	0
3	19	2	2	1	14	978	1	0
3	20	1	2	1	9	1114	1	0
3	21	1	2	1	11	1154	1	0
3	22	1	2	1	6	777	1	0
3	23	2	2	1	5	868	1	0
3	24	2	2	1	9	778	1	0
3	25	1	2	1	15	728	1	0
3	26	1	2	1	4	706	1	0
3	27	1	2	1	2	709	1	0
3	28	2	2	1	8	833	1	0
3	29	2	2	1	15	814	1	0
3	30	2	2	1	2	857	1	0
3	31	1	2	1	7	1220	1	0
3	32	2	2	1	16	1023	1	0
3	33	1	2	1	4	874	1	0
3	34	2	2	1	9	842	1	0
3	35	2	2	1	6	805	1	0
3	36	1	2	1	5	658	1	0
3	37	1	2	1	11	702	1	0
3	38	2	2	1	5	905	1	0
3	39	2	2	1	1	893	1	0
3	40	1	2	1	8	703	1	0
3	41	1	2	1	14	748	1	0
3	42	2	2	1	14	837	1	0
3	43	1	2	1	2	906	1	0
3	44	2	2	1	10	1526	1	0
3	45	2	2	1	7	885	1	0
3	46	2	2	1	16	1143	1	0
3	47	1	2	1	9	1072	1	0
3	48	1	2	1	7	957	1	0
3	49	2	2	1	13	1059	1	0
3	50	2	2	1	3	752	1	0
3	51	1	2	1	16	721	1	0
3	52	2	2	1	15	1513	1	0
3	53	1	2	1	15	1056	1	0
3	54	1	2	1	10	829	1	0
3	55	2	2	1	12	1010	1	0
3	56	2	2	1	8	717	1	0
3	57	1	2	1	6	760	1	0
3	58	2	2	1	11	849	1	0
3	59	1	2	1	13	733	1	0
3	60	1	2	1	1	679	1	0
3	61	1	2	1	12	1086	1	0
3	62	2	2	1	4	999	1	0
3	63	2	2	1	2	815	1	0
3	64	2	2	1	4	823	1	0
5	1	1	2	2	5	935	0	0
5	1	1	2	2	5	1457	1	1
5	2	2	2	2	13	1341	1	0
5	3	2	2	2	3	1036	1	0
5	4	1	2	2	10	1496	1	0
5	5	2	2	2	16	1382	1	0
5	6	1	2	2	2	1517	1	0
5	7	1	2	2	12	1020	1	0
5	8	1	2	2	13	1156	0	0
5	8	1	2	2	13	4675	1	1
5	9	2	2	2	5	1444	1	0
5	10	1	2	2	4	847	0	0
5	10	1	2	2	4	8309	1	1
5	11	2	2	2	1	1652	1	0
5	12	2	2	2	4	879	1	0
5	13	1	2	2	7	653	1	0
5	14	1	2	2	9	946	1	0
5	15	2	2	2	7	895	1	0
5	16	1	2	2	1	1165	1	0
5	17	2	2	2	14	1055	1	0
5	18	1	2	2	11	1064	0	0
5	18	1	2	2	11	2867	0	1
5	18	1	2	2	11	6191	1	2
5	19	1	2	2	15	1249	1	0
5	20	2	2	2	12	999	1	0
5	21	1	2	2	6	1890	1	0
5	22	2	2	2	11	1013	1	0
5	23	1	2	2	8	972	1	0
5	24	1	2	2	3	1476	0	0
5	24	1	2	2	3	9802	0	1
5	24	1	2	2	3	500	1	2
5	25	2	2	2	15	1610	1	0
5	26	1	2	2	14	2919	1	0
5	27	2	2	2	9	1387	1	0
5	28	1	2	2	16	671	1	0
5	29	1	2	2	7	613	1	0
5	30	2	2	2	6	757	1	0
5	31	1	2	2	5	905	1	0
5	32	2	2	2	8	679	1	0
5	33	2	2	2	2	715	1	0
5	34	1	2	2	4	704	1	0
5	35	1	2	2	12	645	1	0
5	36	2	2	2	10	674	1	0
5	37	2	2	2	10	588	1	0
5	38	1	2	2	6	722	1	0
5	39	2	2	2	6	933	1	0
5	40	1	2	2	2	1197	1	0
5	41	2	2	2	3	727	1	0
5	42	1	2	2	3	1308	1	0
5	43	1	2	2	8	560	1	0
5	44	2	2	2	12	855	1	0
5	45	2	2	2	15	751	1	0
5	46	1	2	2	13	605	1	0
5	47	1	2	2	1	750	1	0
5	48	2	2	2	7	643	1	0
5	49	1	2	2	9	665	1	0
5	50	2	2	2	4	804	1	0
5	51	1	2	2	15	556	1	0
5	52	2	2	2	14	851	1	0
5	53	1	2	2	14	1327	1	0
5	54	2	2	2	11	785	1	0
5	55	1	2	2	10	604	1	0
5	56	1	2	2	11	527	0	0
5	56	1	2	2	11	7601	1	1
5	57	1	2	2	16	940	1	0
5	58	2	2	2	16	843	1	0
5	59	1	2	2	9	610	1	0
5	60	2	2	2	13	641	1	0
5	61	1	2	2	16	664	1	0
5	62	1	2	2	14	795	1	0
5	63	1	2	2	3	689	1	0
5	64	2	2	2	5	850	1	0
