# Supplementary material for: Sound iconicity of abstract concepts: Place of articulation is implicitly associated with abstract concepts of size and social dominance
Source: PLoS One. 2017 Nov 1;12(11):e0187196. doi: 10.1371/journal.pone.0187196 (PMC5665516; doi:10.1371/journal.pone.0187196)
Supplement: S1 Dataset — Folder contains text files with original data of IAT experiments. Each text file represents data from one participant. Together with the data the folder also contains a ‘read me’ file that explains how to read the files. (ZIP) [file pone.0187196.s003.zip › S2 Folder with data-files/1_37_19_4_120614.txt]

No_Block	Trial	Modality_Stimulus	Allocation_Visual	Allocation_Acoustic	No_Stimulus	Reaction_Time	Correctness	Repetition
3	1	1	1	2	7	658	1	0
3	2	1	1	2	9	539	1	0
3	3	2	1	2	2	883	1	0
3	4	2	1	2	1	609	1	0
3	5	1	1	2	16	583	1	0
3	6	2	1	2	16	944	1	0
3	7	1	1	2	10	1198	1	0
3	8	1	1	2	6	450	1	0
3	9	2	1	2	7	765	1	0
3	10	1	1	2	4	486	1	0
3	11	1	1	2	1	411	1	0
3	12	2	1	2	5	840	1	0
3	13	2	1	2	8	761	1	0
3	14	1	1	2	8	947	1	0
3	15	1	1	2	14	472	1	0
3	16	1	1	2	12	519	1	0
3	17	2	1	2	12	671	1	0
3	18	2	1	2	14	824	1	0
3	19	2	1	2	3	588	1	0
3	20	1	1	2	15	482	1	0
3	21	1	1	2	5	433	1	0
3	22	1	1	2	3	441	1	0
3	23	1	1	2	13	498	1	0
3	24	1	1	2	2	974	1	0
3	25	2	1	2	13	802	1	0
3	26	2	1	2	4	705	1	0
3	27	1	1	2	11	628	1	0
3	28	1	1	2	13	698	1	0
3	29	2	1	2	11	744	1	0
3	30	1	1	2	7	487	1	0
3	31	1	1	2	16	566	1	0
3	32	2	1	2	9	1191	1	0
3	33	2	1	2	15	947	1	0
3	34	2	1	2	10	733	1	0
3	35	1	1	2	12	661	1	0
3	36	2	1	2	6	646	1	0
3	37	2	1	2	13	685	1	0
3	38	1	1	2	6	494	1	0
3	39	2	1	2	16	927	1	0
3	40	1	1	2	8	533	1	0
3	41	1	1	2	11	540	1	0
3	42	1	1	2	14	472	1	0
3	43	2	1	2	8	672	1	0
3	44	2	1	2	5	701	1	0
3	45	1	1	2	9	539	1	0
3	46	1	1	2	15	388	0	0
3	46	1	1	2	15	664	1	1
3	47	1	1	2	5	698	1	0
3	48	2	1	2	3	1958	1	0
3	49	1	1	2	2	703	1	0
3	50	1	1	2	10	482	1	0
3	51	1	1	2	3	448	1	0
3	52	2	1	2	9	719	1	0
3	53	2	1	2	4	564	1	0
3	54	2	1	2	2	730	1	0
3	55	1	1	2	4	510	1	0
3	56	1	1	2	1	491	1	0
3	57	2	1	2	11	1669	1	0
3	58	2	1	2	12	691	1	0
3	59	1	1	2	8	450	1	0
3	60	2	1	2	14	943	1	0
3	61	1	1	2	2	448	1	0
3	62	1	1	2	7	380	1	0
3	63	1	1	2	6	484	1	0
3	64	2	1	2	10	873	1	0
5	1	2	1	1	2	956	1	0
5	2	2	1	1	16	1026	1	0
5	3	2	1	1	11	1100	1	0
5	4	1	1	1	3	1741	1	0
5	5	2	1	1	3	921	1	0
5	6	1	1	1	15	539	1	0
5	7	1	1	1	1	496	1	0
5	8	2	1	1	5	1086	1	0
5	9	1	1	1	14	436	1	0
5	10	2	1	1	1	759	1	0
5	11	1	1	1	16	1552	1	0
5	12	1	1	1	6	456	1	0
5	13	2	1	1	8	1970	1	0
5	14	1	1	1	8	484	1	0
5	15	2	1	1	10	696	1	0
5	16	1	1	1	11	601	1	0
5	17	2	1	1	4	827	1	0
5	18	1	1	1	5	441	1	0
5	19	2	1	1	14	642	1	0
5	20	2	1	1	13	682	1	0
5	21	2	1	1	12	588	1	0
5	22	1	1	1	4	446	1	0
5	23	2	1	1	6	730	1	0
5	24	1	1	1	13	651	1	0
5	25	1	1	1	10	624	1	0
5	26	2	1	1	15	1856	0	0
5	26	2	1	1	15	445	1	1
5	27	1	1	1	7	429	1	0
5	28	2	1	1	9	737	1	0
5	29	1	1	1	9	559	1	0
5	30	1	1	1	2	479	1	0
5	31	2	1	1	7	700	1	0
5	32	1	1	1	12	577	1	0
5	33	1	1	1	5	593	1	0
5	34	2	1	1	8	930	1	0
5	35	1	1	1	10	487	1	0
5	36	2	1	1	6	617	1	0
5	37	1	1	1	13	884	1	0
5	38	1	1	1	14	400	1	0
5	39	1	1	1	15	457	1	0
5	40	2	1	1	15	642	0	0
5	40	2	1	1	15	546	1	1
5	41	1	1	1	12	1444	1	0
5	42	2	1	1	3	645	1	0
5	43	1	1	1	11	987	1	0
5	44	2	1	1	7	686	1	0
5	45	1	1	1	16	888	1	0
5	46	1	1	1	1	472	1	0
5	47	2	1	1	4	701	1	0
5	48	2	1	1	13	2402	1	0
5	49	2	1	1	10	652	1	0
5	50	1	1	1	3	943	1	0
5	51	1	1	1	6	452	1	0
5	52	2	1	1	1	640	1	0
5	53	2	1	1	5	396	1	0
5	54	1	1	1	2	562	1	0
5	55	2	1	1	11	526	1	0
5	56	1	1	1	9	784	1	0
5	57	2	1	1	16	591	1	0
5	58	2	1	1	14	603	1	0
5	59	2	1	1	2	518	1	0
5	60	1	1	1	4	433	1	0
5	61	2	1	1	12	652	1	0
5	62	2	1	1	9	411	1	0
5	63	2	1	1	12	554	1	0
5	64	1	1	1	8	465	1	0
