# Supplementary material for: Sound iconicity of abstract concepts: Place of articulation is implicitly associated with abstract concepts of size and social dominance
Source: PLoS One. 2017 Nov 1;12(11):e0187196. doi: 10.1371/journal.pone.0187196 (PMC5665516; doi:10.1371/journal.pone.0187196)
Supplement: S1 Dataset — Folder contains text files with original data of IAT experiments. Each text file represents data from one participant. Together with the data the folder also contains a ‘read me’ file that explains how to read the files. (ZIP) [file pone.0187196.s003.zip › S2 Folder with data-files/1_37_19_5_120614.txt]

No_Block	Trial	Modality_Stimulus	Allocation_Visual	Allocation_Acoustic	No_Stimulus	Reaction_Time	Correctness	Repetition
3	1	1	1	2	1	807	1	0
3	2	1	1	2	9	959	0	0
3	2	1	1	2	9	487	1	1
3	3	2	1	2	8	851	1	0
3	4	1	1	2	7	642	1	0
3	5	2	1	2	7	699	1	0
3	6	2	1	2	6	424	1	0
3	7	1	1	2	10	685	1	0
3	8	2	1	2	15	653	1	0
3	9	2	1	2	16	473	1	0
3	10	2	1	2	5	543	1	0
3	11	1	1	2	12	897	1	0
3	12	2	1	2	1	802	1	0
3	13	1	1	2	5	562	1	0
3	14	1	1	2	11	552	1	0
3	15	2	1	2	10	776	1	0
3	16	1	1	2	6	1403	1	0
3	17	2	1	2	12	732	1	0
3	18	1	1	2	14	540	1	0
3	19	1	1	2	13	539	1	0
3	20	1	1	2	8	621	1	0
3	21	1	1	2	15	504	1	0
3	22	2	1	2	9	545	1	0
3	23	2	1	2	11	357	1	0
3	24	1	1	2	3	901	1	0
3	25	1	1	2	4	622	1	0
3	26	2	1	2	4	583	1	0
3	27	1	1	2	16	673	1	0
3	28	1	1	2	2	544	1	0
3	29	2	1	2	3	373	1	0
3	30	2	1	2	14	587	1	0
3	31	2	1	2	2	615	1	0
3	32	1	1	2	6	520	1	0
3	33	2	1	2	13	1519	1	0
3	34	2	1	2	8	782	1	0
3	35	1	1	2	1	696	1	0
3	36	1	1	2	3	881	1	0
3	37	2	1	2	6	869	1	0
3	38	1	1	2	4	922	1	0
3	39	1	1	2	13	525	1	0
3	40	2	1	2	5	766	0	0
3	40	2	1	2	5	630	1	1
3	41	1	1	2	16	676	1	0
3	42	2	1	2	11	501	1	0
3	43	1	1	2	15	439	1	0
3	44	1	1	2	7	517	1	0
3	45	2	1	2	13	471	0	0
3	45	2	1	2	13	695	1	1
3	46	1	1	2	9	984	1	0
3	47	2	1	2	9	624	1	0
3	48	2	1	2	1	464	1	0
3	49	2	1	2	7	309	1	0
3	50	1	1	2	5	489	1	0
3	51	1	1	2	8	662	1	0
3	52	2	1	2	2	460	1	0
3	53	1	1	2	11	918	1	0
3	54	2	1	2	15	390	0	0
3	54	2	1	2	15	437	1	1
3	55	2	1	2	4	525	1	0
3	56	1	1	2	10	448	1	0
3	57	2	1	2	10	474	1	0
3	58	1	1	2	2	548	1	0
3	59	2	1	2	16	911	1	0
3	60	2	1	2	3	610	1	0
3	61	1	1	2	14	510	1	0
3	62	2	1	2	12	637	1	0
3	63	1	1	2	12	638	1	0
3	64	2	1	2	14	757	1	0
5	1	2	1	1	2	739	1	0
5	2	2	1	1	5	339	1	0
5	3	1	1	1	3	502	1	0
5	4	2	1	1	10	499	1	0
5	5	1	1	1	13	343	1	0
5	6	1	1	1	12	426	1	0
5	7	2	1	1	1	364	0	0
5	7	2	1	1	1	332	1	1
5	8	1	1	1	9	672	1	0
5	9	2	1	1	15	543	1	0
5	10	2	1	1	3	296	0	0
5	10	2	1	1	3	624	1	1
5	11	1	1	1	11	462	1	0
5	12	2	1	1	14	562	1	0
5	13	1	1	1	1	541	1	0
5	14	2	1	1	9	275	1	0
5	15	1	1	1	6	446	1	0
5	16	1	1	1	14	408	1	0
5	17	2	1	1	16	390	1	0
5	18	1	1	1	2	530	1	0
5	19	1	1	1	16	550	1	0
5	20	1	1	1	4	540	0	0
5	20	1	1	1	4	363	1	1
5	21	1	1	1	5	490	1	0
5	22	1	1	1	8	430	1	0
5	23	2	1	1	4	415	0	0
5	23	2	1	1	4	452	1	1
5	24	1	1	1	10	364	1	0
5	25	1	1	1	7	464	1	0
5	26	2	1	1	8	827	1	0
5	27	2	1	1	11	278	0	0
5	27	2	1	1	11	539	1	1
5	28	1	1	1	15	464	1	0
5	29	1	1	1	8	535	1	0
5	30	1	1	1	14	413	1	0
5	31	2	1	1	7	595	1	0
5	32	1	1	1	13	488	1	0
5	33	2	1	1	13	554	1	0
5	34	2	1	1	6	375	0	0
5	34	2	1	1	6	339	1	1
5	35	1	1	1	6	515	1	0
5	36	1	1	1	3	423	1	0
5	37	1	1	1	4	313	1	0
5	38	2	1	1	12	524	1	0
5	39	2	1	1	16	338	1	0
5	40	1	1	1	15	623	1	0
5	41	2	1	1	8	555	1	0
5	42	1	1	1	16	475	1	0
5	43	2	1	1	10	730	1	0
5	44	1	1	1	1	576	1	0
5	45	1	1	1	11	410	1	0
5	46	2	1	1	13	334	0	0
5	46	2	1	1	13	356	1	1
5	47	1	1	1	12	464	1	0
5	48	2	1	1	7	524	1	0
5	49	1	1	1	9	465	1	0
5	50	1	1	1	7	568	1	0
5	51	2	1	1	1	670	1	0
5	52	2	1	1	14	381	0	0
5	52	2	1	1	14	305	1	1
5	53	2	1	1	15	533	1	0
5	54	1	1	1	5	531	1	0
5	55	1	1	1	2	592	1	0
5	56	1	1	1	10	454	1	0
5	57	2	1	1	11	728	1	0
5	58	2	1	1	2	550	1	0
5	59	2	1	1	5	425	1	0
5	60	1	1	1	11	473	1	0
5	61	2	1	1	9	353	0	0
5	61	2	1	1	9	487	1	1
5	62	1	1	1	7	492	1	0
5	63	1	1	1	9	484	1	0
5	64	1	1	1	13	428	1	0
