# Supplementary material for: Sound iconicity of abstract concepts: Place of articulation is implicitly associated with abstract concepts of size and social dominance
Source: PLoS One. 2017 Nov 1;12(11):e0187196. doi: 10.1371/journal.pone.0187196 (PMC5665516; doi:10.1371/journal.pone.0187196)
Supplement: S1 Dataset — Folder contains text files with original data of IAT experiments. Each text file represents data from one participant. Together with the data the folder also contains a ‘read me’ file that explains how to read the files. (ZIP) [file pone.0187196.s003.zip › S2 Folder with data-files/1_37_19_6_130614.txt]

No_Block	Trial	Modality_Stimulus	Allocation_Visual	Allocation_Acoustic	No_Stimulus	Reaction_Time	Correctness	Repetition
3	1	2	1	1	8	1656	1	0
3	2	2	1	1	12	579	1	0
3	3	1	1	1	10	765	1	0
3	4	2	1	1	14	804	1	0
3	5	1	1	1	6	574	1	0
3	6	1	1	1	13	477	1	0
3	7	1	1	1	12	414	1	0
3	8	2	1	1	13	684	1	0
3	9	2	1	1	6	528	1	0
3	10	2	1	1	16	649	1	0
3	11	1	1	1	1	515	1	0
3	12	1	1	1	14	480	1	0
3	13	2	1	1	4	754	1	0
3	14	1	1	1	9	674	1	0
3	15	1	1	1	15	493	1	0
3	16	2	1	1	11	628	1	0
3	17	1	1	1	16	567	1	0
3	18	1	1	1	8	579	1	0
3	19	1	1	1	2	395	1	0
3	20	2	1	1	7	544	1	0
3	21	1	1	1	5	618	1	0
3	22	1	1	1	11	523	1	0
3	23	1	1	1	3	473	1	0
3	24	2	1	1	10	563	1	0
3	25	1	1	1	7	479	1	0
3	26	2	1	1	2	657	1	0
3	27	2	1	1	15	501	1	0
3	28	1	1	1	4	509	1	0
3	29	2	1	1	1	611	1	0
3	30	2	1	1	3	474	1	0
3	31	2	1	1	5	559	1	0
3	32	1	1	1	13	498	1	0
3	33	2	1	1	9	613	1	0
3	34	2	1	1	13	782	1	0
3	35	1	1	1	15	629	1	0
3	36	2	1	1	7	581	1	0
3	37	1	1	1	4	493	1	0
3	38	1	1	1	1	424	1	0
3	39	1	1	1	11	534	1	0
3	40	2	1	1	15	589	1	0
3	41	2	1	1	10	561	1	0
3	42	1	1	1	9	499	1	0
3	43	2	1	1	8	832	1	0
3	44	1	1	1	7	482	1	0
3	45	2	1	1	2	601	1	0
3	46	2	1	1	16	566	1	0
3	47	1	1	1	6	552	1	0
3	48	1	1	1	5	559	1	0
3	49	2	1	1	3	725	1	0
3	50	1	1	1	10	480	1	0
3	51	2	1	1	12	623	1	0
3	52	1	1	1	2	626	1	0
3	53	1	1	1	3	519	1	0
3	54	1	1	1	12	594	1	0
3	55	2	1	1	4	577	1	0
3	56	2	1	1	1	520	1	0
3	57	1	1	1	14	522	1	0
3	58	2	1	1	14	684	1	0
3	59	1	1	1	8	501	1	0
3	60	2	1	1	6	592	1	0
3	61	2	1	1	9	626	1	0
3	62	1	1	1	16	718	0	0
3	62	1	1	1	16	622	1	1
3	63	2	1	1	11	695	1	0
3	64	2	1	1	5	620	1	0
5	1	1	1	2	13	3104	1	0
5	2	2	1	2	14	1171	1	0
5	3	1	1	2	10	623	1	0
5	4	1	1	2	4	1371	1	0
5	5	2	1	2	6	947	1	0
5	6	2	1	2	1	746	1	0
5	7	1	1	2	15	633	1	0
5	8	1	1	2	3	656	1	0
5	9	1	1	2	11	720	1	0
5	10	1	1	2	9	774	1	0
5	11	2	1	2	8	1361	1	0
5	12	2	1	2	16	682	1	0
5	13	2	1	2	10	654	1	0
5	14	1	1	2	7	711	1	0
5	15	1	1	2	8	550	1	0
5	16	2	1	2	2	710	1	0
5	17	2	1	2	15	658	1	0
5	18	1	1	2	1	782	1	0
5	19	1	1	2	16	593	1	0
5	20	2	1	2	13	765	1	0
5	21	1	1	2	6	593	1	0
5	22	2	1	2	9	764	1	0
5	23	1	1	2	12	504	1	0
5	24	1	1	2	14	593	1	0
5	25	2	1	2	7	894	1	0
5	26	2	1	2	4	689	1	0
5	27	1	1	2	2	536	1	0
5	28	1	1	2	5	579	1	0
5	29	2	1	2	11	768	1	0
5	30	2	1	2	3	712	1	0
5	31	1	1	2	5	571	1	0
5	32	1	1	2	1	493	1	0
5	33	2	1	2	5	599	1	0
5	34	1	1	2	7	555	1	0
5	35	1	1	2	10	476	1	0
5	36	2	1	2	12	651	1	0
5	37	2	1	2	12	547	1	0
5	38	2	1	2	6	526	1	0
5	39	1	1	2	15	554	1	0
5	40	2	1	2	2	952	1	0
5	41	1	1	2	8	703	1	0
5	42	1	1	2	6	593	1	0
5	43	2	1	2	7	731	1	0
5	44	1	1	2	16	491	1	0
5	45	2	1	2	14	664	1	0
5	46	1	1	2	11	1281	1	0
5	47	1	1	2	4	603	1	0
5	48	1	1	2	3	584	1	0
5	49	2	1	2	3	581	1	0
5	50	1	1	2	13	547	1	0
5	51	2	1	2	1	757	1	0
5	52	2	1	2	11	701	1	0
5	53	1	1	2	14	508	1	0
5	54	1	1	2	2	505	1	0
5	55	1	1	2	12	568	1	0
5	56	2	1	2	10	664	1	0
5	57	1	1	2	9	1048	1	0
5	58	2	1	2	13	913	1	0
5	59	2	1	2	4	572	1	0
5	60	1	1	2	8	556	1	0
5	61	2	1	2	15	720	1	0
5	62	2	1	2	9	731	1	0
5	63	2	1	2	8	523	1	0
5	64	1	1	2	6	552	1	0
