# Supplementary material for: Sound iconicity of abstract concepts: Place of articulation is implicitly associated with abstract concepts of size and social dominance
Source: PLoS One. 2017 Nov 1;12(11):e0187196. doi: 10.1371/journal.pone.0187196 (PMC5665516; doi:10.1371/journal.pone.0187196)
Supplement: S1 Dataset — Folder contains text files with original data of IAT experiments. Each text file represents data from one participant. Together with the data the folder also contains a ‘read me’ file that explains how to read the files. (ZIP) [file pone.0187196.s003.zip › S2 Folder with data-files/1_37_19_7_130614.txt]

No_Block	Trial	Modality_Stimulus	Allocation_Visual	Allocation_Acoustic	No_Stimulus	Reaction_Time	Correctness	Repetition
3	1	2	1	1	2	907	1	0
3	2	2	1	1	11	668	1	0
3	3	1	1	1	5	620	1	0
3	4	2	1	1	16	804	1	0
3	5	1	1	1	4	481	1	0
3	6	2	1	1	14	824	1	0
3	7	1	1	1	9	605	1	0
3	8	2	1	1	6	715	1	0
3	9	2	1	1	5	835	1	0
3	10	1	1	1	12	557	1	0
3	11	1	1	1	7	531	1	0
3	12	2	1	1	7	775	1	0
3	13	1	1	1	6	598	1	0
3	14	1	1	1	2	600	1	0
3	15	1	1	1	13	628	1	0
3	16	2	1	1	9	800	1	0
3	17	2	1	1	13	886	1	0
3	18	1	1	1	3	466	1	0
3	19	2	1	1	10	804	1	0
3	20	2	1	1	8	756	1	0
3	21	1	1	1	14	685	1	0
3	22	1	1	1	16	632	1	0
3	23	1	1	1	8	673	1	0
3	24	2	1	1	12	795	1	0
3	25	1	1	1	11	664	1	0
3	26	1	1	1	10	611	1	0
3	27	1	1	1	15	670	1	0
3	28	1	1	1	1	590	1	0
3	29	2	1	1	15	795	1	0
3	30	2	1	1	3	751	1	0
3	31	1	1	1	1	537	1	0
3	32	2	1	1	1	723	1	0
3	33	1	1	1	3	583	1	0
3	34	1	1	1	5	619	1	0
3	35	1	1	1	10	535	1	0
3	36	2	1	1	4	813	1	0
3	37	2	1	1	4	720	1	0
3	38	2	1	1	11	875	1	0
3	39	1	1	1	12	702	1	0
3	40	1	1	1	9	620	1	0
3	41	1	1	1	6	611	1	0
3	42	2	1	1	15	833	1	0
3	43	1	1	1	8	578	1	0
3	44	2	1	1	3	854	1	0
3	45	2	1	1	12	807	1	0
3	46	1	1	1	4	618	1	0
3	47	1	1	1	2	558	1	0
3	48	1	1	1	7	574	1	0
3	49	2	1	1	10	716	1	0
3	50	1	1	1	13	589	1	0
3	51	2	1	1	6	858	1	0
3	52	2	1	1	2	797	1	0
3	53	1	1	1	16	634	1	0
3	54	2	1	1	14	769	1	0
3	55	1	1	1	14	603	1	0
3	56	2	1	1	9	774	1	0
3	57	1	1	1	15	573	1	0
3	58	2	1	1	13	717	1	0
3	59	1	1	1	11	582	1	0
3	60	1	1	1	16	696	1	0
3	61	2	1	1	8	784	1	0
3	62	2	1	1	16	781	1	0
3	63	2	1	1	7	695	1	0
3	64	1	1	1	9	556	1	0
5	1	2	1	2	7	858	1	0
5	2	2	1	2	11	882	1	0
5	3	2	1	2	13	956	1	0
5	4	1	1	2	8	2465	1	0
5	5	1	1	2	3	592	1	0
5	6	1	1	2	6	535	1	0
5	7	1	1	2	15	559	1	0
5	8	2	1	2	16	875	1	0
5	9	2	1	2	1	638	1	0
5	10	2	1	2	14	838	1	0
5	11	1	1	2	9	941	1	0
5	12	2	1	2	4	1338	1	0
5	13	2	1	2	3	646	1	0
5	14	2	1	2	10	909	1	0
5	15	1	1	2	7	833	1	0
5	16	1	1	2	11	568	1	0
5	17	1	1	2	12	564	1	0
5	18	2	1	2	5	915	1	0
5	19	2	1	2	9	760	1	0
5	20	2	1	2	8	723	1	0
5	21	1	1	2	13	831	1	0
5	22	1	1	2	2	602	1	0
5	23	2	1	2	15	690	1	0
5	24	2	1	2	2	677	1	0
5	25	1	1	2	10	661	1	0
5	26	1	1	2	1	447	1	0
5	27	1	1	2	14	600	1	0
5	28	2	1	2	6	873	1	0
5	29	1	1	2	4	2893	1	0
5	30	2	1	2	12	818	1	0
5	31	2	1	2	1	1047	1	0
5	32	2	1	2	6	767	1	0
5	33	1	1	2	5	1388	1	0
5	34	1	1	2	16	618	1	0
5	35	1	1	2	6	518	1	0
5	36	1	1	2	15	603	1	0
5	37	1	1	2	2	488	1	0
5	38	2	1	2	11	796	1	0
5	39	1	1	2	14	594	1	0
5	40	1	1	2	13	502	1	0
5	41	2	1	2	14	1405	1	0
5	42	2	1	2	8	775	1	0
5	43	1	1	2	10	688	1	0
5	44	2	1	2	12	739	1	0
5	45	2	1	2	10	748	1	0
5	46	1	1	2	12	522	1	0
5	47	2	1	2	7	719	1	0
5	48	1	1	2	11	561	1	0
5	49	1	1	2	9	569	1	0
5	50	1	1	2	5	592	1	0
5	51	2	1	2	2	995	1	0
5	52	1	1	2	4	447	1	0
5	53	2	1	2	16	707	1	0
5	54	1	1	2	7	465	1	0
5	55	1	1	2	1	512	1	0
5	56	2	1	2	13	1421	1	0
5	57	1	1	2	16	571	1	0
5	58	2	1	2	4	663	1	0
5	59	2	1	2	9	725	1	0
5	60	2	1	2	5	659	1	0
5	61	1	1	2	3	555	1	0
5	62	1	1	2	8	505	1	0
5	63	2	1	2	3	1025	1	0
5	64	2	1	2	15	668	0	0
5	64	2	1	2	15	2048	1	1
