# Supplementary material for: Sound iconicity of abstract concepts: Place of articulation is implicitly associated with abstract concepts of size and social dominance
Source: PLoS One. 2017 Nov 1;12(11):e0187196. doi: 10.1371/journal.pone.0187196 (PMC5665516; doi:10.1371/journal.pone.0187196)
Supplement: S1 Dataset — Folder contains text files with original data of IAT experiments. Each text file represents data from one participant. Together with the data the folder also contains a ‘read me’ file that explains how to read the files. (ZIP) [file pone.0187196.s003.zip › S2 Folder with data-files/1_37_19_8_130614.txt]

No_Block	Trial	Modality_Stimulus	Allocation_Visual	Allocation_Acoustic	No_Stimulus	Reaction_Time	Correctness	Repetition
3	1	2	2	1	9	1319	1	0
3	2	2	2	1	8	891	1	0
3	3	2	2	1	16	765	1	0
3	4	1	2	1	2	978	1	0
3	5	2	2	1	4	880	1	0
3	6	1	2	1	6	653	1	0
3	7	2	2	1	6	766	1	0
3	8	1	2	1	8	808	1	0
3	9	1	2	1	7	568	1	0
3	10	2	2	1	13	1048	1	0
3	11	1	2	1	10	857	1	0
3	12	2	2	1	12	840	1	0
3	13	1	2	1	9	891	1	0
3	14	1	2	1	11	678	1	0
3	15	2	2	1	5	1247	1	0
3	16	2	2	1	15	658	1	0
3	17	1	2	1	13	622	1	0
3	18	1	2	1	16	646	1	0
3	19	2	2	1	7	1901	1	0
3	20	2	2	1	10	1365	1	0
3	21	2	2	1	2	1081	1	0
3	22	1	2	1	3	577	1	0
3	23	2	2	1	11	1047	1	0
3	24	1	2	1	12	911	1	0
3	25	2	2	1	1	766	1	0
3	26	2	2	1	3	712	1	0
3	27	1	2	1	1	587	1	0
3	28	1	2	1	14	512	1	0
3	29	1	2	1	15	563	1	0
3	30	2	2	1	14	1494	1	0
3	31	2	2	1	14	1432	1	0
3	32	1	2	1	5	666	1	0
3	33	2	2	1	4	1089	1	0
3	34	1	2	1	4	688	1	0
3	35	1	2	1	15	546	1	0
3	36	1	2	1	16	712	1	0
3	37	1	2	1	6	519	1	0
3	38	2	2	1	7	866	1	0
3	39	1	2	1	14	774	1	0
3	40	1	2	1	10	597	1	0
3	41	2	2	1	10	793	1	0
3	42	2	2	1	2	741	1	0
3	43	1	2	1	2	515	1	0
3	44	2	2	1	12	995	1	0
3	45	1	2	1	12	1110	1	0
3	46	2	2	1	6	943	1	0
3	47	2	2	1	9	772	1	0
3	48	1	2	1	4	607	1	0
3	49	1	2	1	8	802	1	0
3	50	1	2	1	1	1655	1	0
3	51	2	2	1	5	1142	1	0
3	52	2	2	1	13	809	1	0
3	53	1	2	1	5	567	1	0
3	54	2	2	1	3	937	1	0
3	55	1	2	1	7	454	1	0
3	56	2	2	1	8	862	1	0
3	57	2	2	1	1	633	1	0
3	58	1	2	1	13	662	1	0
3	59	1	2	1	11	737	1	0
3	60	2	2	1	11	820	1	0
3	61	1	2	1	3	1213	1	0
3	62	2	2	1	15	921	1	0
3	63	1	2	1	9	711	0	0
3	63	1	2	1	9	3216	1	1
3	64	2	2	1	16	3073	1	0
5	1	1	2	2	16	1145	1	0
5	2	1	2	2	4	659	1	0
5	3	2	2	2	3	1219	1	0
5	4	1	2	2	9	746	1	0
5	5	2	2	2	8	649	1	0
5	6	2	2	2	4	651	1	0
5	7	1	2	2	6	960	1	0
5	8	2	2	2	10	666	1	0
5	9	1	2	2	15	438	1	0
5	10	2	2	2	11	593	1	0
5	11	1	2	2	1	530	1	0
5	12	1	2	2	14	776	1	0
5	13	2	2	2	13	1061	1	0
5	14	1	2	2	12	425	1	0
5	15	1	2	2	7	527	1	0
5	16	1	2	2	13	649	1	0
5	17	1	2	2	10	466	1	0
5	18	2	2	2	5	1029	1	0
5	19	2	2	2	12	633	1	0
5	20	1	2	2	2	529	1	0
5	21	1	2	2	5	480	1	0
5	22	2	2	2	6	848	1	0
5	23	1	2	2	8	395	0	0
5	23	1	2	2	8	559	1	1
5	24	1	2	2	3	489	1	0
5	25	2	2	2	15	880	1	0
5	26	2	2	2	14	892	1	0
5	27	1	2	2	11	611	1	0
5	28	1	2	2	15	497	1	0
5	29	2	2	2	2	613	1	0
5	30	1	2	2	5	482	1	0
5	31	1	2	2	3	535	1	0
5	32	2	2	2	16	646	1	0
5	33	2	2	2	1	1274	1	0
5	34	2	2	2	7	539	1	0
5	35	1	2	2	10	609	1	0
5	36	1	2	2	2	632	1	0
5	37	1	2	2	11	579	1	0
5	38	1	2	2	13	560	1	0
5	39	2	2	2	9	851	1	0
5	40	2	2	2	4	560	1	0
5	41	2	2	2	7	479	1	0
5	42	1	2	2	14	594	1	0
5	43	2	2	2	5	818	1	0
5	44	2	2	2	16	949	1	0
5	45	1	2	2	7	465	1	0
5	46	1	2	2	1	578	1	0
5	47	2	2	2	9	655	1	0
5	48	1	2	2	8	535	1	0
5	49	2	2	2	10	712	1	0
5	50	1	2	2	6	480	1	0
5	51	2	2	2	11	675	1	0
5	52	1	2	2	16	560	1	0
5	53	1	2	2	4	486	1	0
5	54	2	2	2	15	591	1	0
5	55	1	2	2	12	540	1	0
5	56	2	2	2	14	894	1	0
5	57	1	2	2	9	687	1	0
5	58	2	2	2	1	640	1	0
5	59	2	2	2	8	484	1	0
5	60	1	2	2	10	589	1	0
5	61	1	2	2	1	393	1	0
5	62	2	2	2	3	844	1	0
5	63	1	2	2	16	704	1	0
5	64	1	2	2	12	576	1	0
