# Supplementary material for: Sound iconicity of abstract concepts: Place of articulation is implicitly associated with abstract concepts of size and social dominance
Source: PLoS One. 2017 Nov 1;12(11):e0187196. doi: 10.1371/journal.pone.0187196 (PMC5665516; doi:10.1371/journal.pone.0187196)
Supplement: S1 Dataset — Folder contains text files with original data of IAT experiments. Each text file represents data from one participant. Together with the data the folder also contains a ‘read me’ file that explains how to read the files. (ZIP) [file pone.0187196.s003.zip › S2 Folder with data-files/1_37_19_9_130614.txt]

No_Block	Trial	Modality_Stimulus	Allocation_Visual	Allocation_Acoustic	No_Stimulus	Reaction_Time	Correctness	Repetition
3	1	1	2	1	2	3252	1	0
3	2	2	2	1	4	989	1	0
3	3	2	2	1	16	588	1	0
3	4	1	2	1	3	2563	1	0
3	5	1	2	1	4	592	1	0
3	6	2	2	1	15	738	1	0
3	7	1	2	1	10	649	1	0
3	8	1	2	1	13	607	1	0
3	9	2	2	1	6	629	1	0
3	10	2	2	1	5	550	1	0
3	11	2	2	1	14	576	1	0
3	12	1	2	1	9	731	1	0
3	13	1	2	1	5	522	1	0
3	14	2	2	1	7	863	1	0
3	15	1	2	1	8	856	1	0
3	16	2	2	1	13	655	1	0
3	17	2	2	1	10	434	1	0
3	18	1	2	1	6	641	1	0
3	19	1	2	1	11	601	1	0
3	20	1	2	1	16	498	1	0
3	21	2	2	1	1	654	1	0
3	22	2	2	1	9	611	1	0
3	23	1	2	1	12	591	1	0
3	24	2	2	1	11	718	1	0
3	25	1	2	1	1	614	1	0
3	26	2	2	1	12	593	1	0
3	27	1	2	1	14	581	1	0
3	28	2	2	1	3	792	1	0
3	29	2	2	1	2	427	1	0
3	30	1	2	1	15	835	1	0
3	31	1	2	1	7	552	1	0
3	32	1	2	1	15	468	1	0
3	33	2	2	1	8	719	1	0
3	34	2	2	1	4	537	1	0
3	35	2	2	1	9	449	1	0
3	36	1	2	1	11	878	1	0
3	37	1	2	1	9	518	1	0
3	38	2	2	1	14	722	1	0
3	39	1	2	1	14	514	1	0
3	40	1	2	1	5	1022	1	0
3	41	2	2	1	8	889	1	0
3	42	2	2	1	12	807	1	0
3	43	1	2	1	12	592	1	0
3	44	1	2	1	3	744	1	0
3	45	2	2	1	5	1006	1	0
3	46	1	2	1	2	574	1	0
3	47	2	2	1	7	580	0	0
3	47	2	2	1	7	501	1	1
3	48	2	2	1	11	725	1	0
3	49	1	2	1	4	925	1	0
3	50	2	2	1	10	761	1	0
3	51	1	2	1	7	560	1	0
3	52	2	2	1	3	773	1	0
3	53	2	2	1	6	401	1	0
3	54	1	2	1	1	780	1	0
3	55	1	2	1	8	846	1	0
3	56	2	2	1	13	905	1	0
3	57	1	2	1	16	712	1	0
3	58	1	2	1	6	718	1	0
3	59	2	2	1	16	917	1	0
3	60	2	2	1	1	589	1	0
3	61	1	2	1	10	875	1	0
3	62	2	2	1	2	689	1	0
3	63	2	2	1	15	755	1	0
3	64	1	2	1	13	625	1	0
5	1	1	2	2	16	5048	1	0
5	2	1	2	2	11	699	1	0
5	3	1	2	2	4	670	1	0
5	4	2	2	2	2	3169	1	0
5	5	2	2	2	8	528	1	0
5	6	2	2	2	14	671	1	0
5	7	1	2	2	8	3431	1	0
5	8	1	2	2	7	481	1	0
5	9	1	2	2	12	1237	1	0
5	10	2	2	2	13	1656	1	0
5	11	2	2	2	3	644	1	0
5	12	2	2	2	4	459	1	0
5	13	1	2	2	3	1669	1	0
5	14	2	2	2	7	712	1	0
5	15	2	2	2	5	520	1	0
5	16	1	2	2	9	623	1	0
5	17	2	2	2	15	691	1	0
5	18	1	2	2	1	894	1	0
5	19	2	2	2	11	1598	1	0
5	20	1	2	2	13	681	1	0
5	21	1	2	2	2	610	1	0
5	22	2	2	2	6	822	1	0
5	23	1	2	2	15	648	1	0
5	24	2	2	2	9	503	1	0
5	25	1	2	2	10	582	1	0
5	26	2	2	2	16	654	1	0
5	27	1	2	2	14	625	1	0
5	28	1	2	2	6	619	1	0
5	29	1	2	2	5	541	1	0
5	30	2	2	2	10	875	1	0
5	31	1	2	2	5	586	1	0
5	32	1	2	2	9	581	1	0
5	33	2	2	2	12	577	1	0
5	34	1	2	2	13	548	1	0
5	35	1	2	2	1	501	1	0
5	36	2	2	2	1	709	1	0
5	37	2	2	2	8	537	1	0
5	38	2	2	2	15	638	1	0
5	39	1	2	2	11	569	1	0
5	40	1	2	2	4	429	0	0
5	40	1	2	2	4	470	1	1
5	41	2	2	2	11	2906	1	0
5	42	2	2	2	6	640	1	0
5	43	2	2	2	16	720	1	0
5	44	1	2	2	10	654	1	0
5	45	2	2	2	7	1079	1	0
5	46	1	2	2	8	497	1	0
5	47	2	2	2	12	542	1	0
5	48	1	2	2	12	548	1	0
5	49	2	2	2	2	845	1	0
5	50	1	2	2	16	765	1	0
5	51	2	2	2	10	604	1	0
5	52	1	2	2	7	560	1	0
5	53	2	2	2	1	801	1	0
5	54	1	2	2	2	498	1	0
5	55	2	2	2	14	776	1	0
5	56	1	2	2	6	966	1	0
5	57	1	2	2	14	557	1	0
5	58	2	2	2	3	692	1	0
5	59	2	2	2	5	427	1	0
5	60	2	2	2	9	528	1	0
5	61	1	2	2	3	1063	1	0
5	62	1	2	2	15	603	1	0
5	63	1	2	2	11	697	1	0
5	64	2	2	2	4	654	1	0
