# Supplementary material for: Sound iconicity of abstract concepts: Place of articulation is implicitly associated with abstract concepts of size and social dominance
Source: PLoS One. 2017 Nov 1;12(11):e0187196. doi: 10.1371/journal.pone.0187196 (PMC5665516; doi:10.1371/journal.pone.0187196)
Supplement: S1 Dataset — Folder contains text files with original data of IAT experiments. Each text file represents data from one participant. Together with the data the folder also contains a ‘read me’ file that explains how to read the files. (ZIP) [file pone.0187196.s003.zip › S2 Folder with data-files/1_37_20_01_180614.txt]

No_Block	Trial	Modality_Stimulus	Allocation_Visual	Allocation_Acoustic	No_Stimulus	Reaction_Time	Correctness	Repetition
3	1	1	1	2	4	1004	1	0
3	2	2	1	2	6	1149	1	0
3	3	1	1	2	16	1255	1	0
3	4	2	1	2	4	969	1	0
3	5	1	1	2	10	877	1	0
3	6	2	1	2	16	584	1	0
3	7	1	1	2	6	602	1	0
3	8	2	1	2	7	645	1	0
3	9	2	1	2	8	706	1	0
3	10	1	1	2	11	986	1	0
3	11	2	1	2	11	728	1	0
3	12	1	1	2	1	763	1	0
3	13	1	1	2	13	654	1	0
3	14	2	1	2	1	716	1	0
3	15	1	1	2	2	542	1	0
3	16	2	1	2	14	1066	1	0
3	17	2	1	2	10	726	1	0
3	18	1	1	2	15	616	1	0
3	19	1	1	2	7	603	1	0
3	20	2	1	2	15	1153	1	0
3	21	1	1	2	8	579	1	0
3	22	2	1	2	5	661	1	0
3	23	1	1	2	3	522	1	0
3	24	2	1	2	13	1038	1	0
3	25	1	1	2	14	478	1	0
3	26	1	1	2	5	733	1	0
3	27	1	1	2	12	604	1	0
3	28	1	1	2	9	554	1	0
3	29	2	1	2	12	727	1	0
3	30	1	1	2	5	485	1	0
3	31	2	1	2	9	633	1	0
3	32	2	1	2	2	579	1	0
3	33	1	1	2	9	699	1	0
3	34	1	1	2	10	544	1	0
3	35	2	1	2	3	654	1	0
3	36	2	1	2	15	944	1	0
3	37	2	1	2	11	666	1	0
3	38	1	1	2	11	634	1	0
3	39	1	1	2	4	636	1	0
3	40	2	1	2	4	609	1	0
3	41	2	1	2	8	577	1	0
3	42	2	1	2	14	750	1	0
3	43	1	1	2	14	552	1	0
3	44	1	1	2	6	540	1	0
3	45	1	1	2	15	597	1	0
3	46	1	1	2	12	557	1	0
3	47	2	1	2	9	694	1	0
3	48	2	1	2	1	633	1	0
3	49	2	1	2	6	672	1	0
3	50	1	1	2	7	496	1	0
3	51	1	1	2	16	557	1	0
3	52	1	1	2	13	529	1	0
3	53	2	1	2	10	574	1	0
3	54	1	1	2	1	658	1	0
3	55	2	1	2	13	731	1	0
3	56	2	1	2	16	680	1	0
3	57	1	1	2	2	574	1	0
3	58	1	1	2	3	691	1	0
3	59	1	1	2	8	552	1	0
3	60	1	1	2	15	505	1	0
3	61	2	1	2	7	673	1	0
3	62	2	1	2	5	608	1	0
3	63	2	1	2	12	695	1	0
3	64	1	1	2	7	514	1	0
5	1	1	1	1	10	578	1	0
5	2	2	1	1	7	607	1	0
5	3	2	1	1	4	691	1	0
5	4	2	1	1	10	707	1	0
5	5	1	1	1	16	565	1	0
5	6	1	1	1	5	556	1	0
5	7	2	1	1	6	604	1	0
5	8	2	1	1	16	769	1	0
5	9	2	1	1	14	712	1	0
5	10	1	1	1	15	478	1	0
5	11	1	1	1	3	527	1	0
5	12	2	1	1	8	690	1	0
5	13	2	1	1	3	601	1	0
5	14	2	1	1	9	699	1	0
5	15	1	1	1	4	539	1	0
5	16	1	1	1	1	832	1	0
5	17	1	1	1	2	602	1	0
5	18	1	1	1	11	582	1	0
5	19	2	1	1	5	741	1	0
5	20	1	1	1	8	635	1	0
5	21	1	1	1	14	472	1	0
5	22	2	1	1	13	1286	1	0
5	23	1	1	1	9	510	1	0
5	24	2	1	1	2	739	1	0
5	25	1	1	1	6	992	1	0
5	26	1	1	1	12	800	0	0
5	26	1	1	1	12	649	1	1
5	27	1	1	1	7	552	1	0
5	28	1	1	1	13	537	1	0
5	29	2	1	1	12	666	1	0
5	30	1	1	1	2	664	1	0
5	31	1	1	1	16	1603	1	0
5	32	2	1	1	1	743	1	0
5	33	1	1	1	5	542	1	0
5	34	2	1	1	11	660	1	0
5	35	1	1	1	14	777	1	0
5	36	1	1	1	1	530	1	0
5	37	1	1	1	7	504	1	0
5	38	1	1	1	11	499	1	0
5	39	2	1	1	15	780	1	0
5	40	1	1	1	9	508	1	0
5	41	2	1	1	12	669	1	0
5	42	2	1	1	1	568	1	0
5	43	1	1	1	3	397	0	0
5	43	1	1	1	3	390	1	1
5	44	1	1	1	6	503	1	0
5	45	1	1	1	10	495	1	0
5	46	2	1	1	7	628	1	0
5	47	2	1	1	8	588	1	0
5	48	2	1	1	10	531	0	0
5	48	2	1	1	10	653	1	1
5	49	1	1	1	4	494	1	0
5	50	1	1	1	8	542	1	0
5	51	1	1	1	12	528	1	0
5	52	1	1	1	15	474	1	0
5	53	2	1	1	9	640	1	0
5	54	2	1	1	11	666	1	0
5	55	1	1	1	13	534	1	0
5	56	2	1	1	14	714	1	0
5	57	1	1	1	5	711	1	0
5	58	1	1	1	9	530	1	0
5	59	1	1	1	11	602	1	0
5	60	2	1	1	6	607	1	0
5	61	2	1	1	2	661	1	0
5	62	2	1	1	4	712	1	0
5	63	1	1	1	10	544	1	0
5	64	1	1	1	2	442	0	0
5	64	1	1	1	2	375	1	1
