# Supplementary material for: Sound iconicity of abstract concepts: Place of articulation is implicitly associated with abstract concepts of size and social dominance
Source: PLoS One. 2017 Nov 1;12(11):e0187196. doi: 10.1371/journal.pone.0187196 (PMC5665516; doi:10.1371/journal.pone.0187196)
Supplement: S1 Dataset — Folder contains text files with original data of IAT experiments. Each text file represents data from one participant. Together with the data the folder also contains a ‘read me’ file that explains how to read the files. (ZIP) [file pone.0187196.s003.zip › S2 Folder with data-files/1_37_20_02_180614.txt]

No_Block	Trial	Modality_Stimulus	Allocation_Visual	Allocation_Acoustic	No_Stimulus	Reaction_Time	Correctness	Repetition
3	1	2	2	2	8	2036	1	0
3	2	1	2	2	13	898	1	0
3	3	1	2	2	15	442	1	0
3	4	2	2	2	10	628	1	0
3	5	1	2	2	4	525	1	0
3	6	2	2	2	13	535	1	0
3	7	1	2	2	7	583	1	0
3	8	2	2	2	11	465	1	0
3	9	1	2	2	11	748	0	0
3	9	1	2	2	11	132	1	1
3	10	2	2	2	15	930	1	0
3	11	1	2	2	12	672	1	0
3	12	2	2	2	2	575	1	0
3	13	1	2	2	16	535	1	0
3	14	1	2	2	5	995	1	0
3	15	2	2	2	3	589	1	0
3	16	2	2	2	9	640	1	0
3	17	1	2	2	1	1041	1	0
3	18	1	2	2	10	621	1	0
3	19	1	2	2	2	772	1	0
3	20	2	2	2	5	501	1	0
3	21	1	2	2	6	1086	1	0
3	22	1	2	2	3	687	1	0
3	23	1	2	2	14	617	1	0
3	24	1	2	2	9	1107	1	0
3	25	2	2	2	12	835	1	0
3	26	2	2	2	16	392	1	0
3	27	2	2	2	7	607	1	0
3	28	1	2	2	8	637	1	0
3	29	2	2	2	14	1377	1	0
3	30	1	2	2	6	527	1	0
3	31	1	2	2	9	1426	1	0
3	32	1	2	2	10	576	1	0
3	33	2	2	2	4	636	1	0
3	34	2	2	2	6	638	1	0
3	35	1	2	2	14	507	1	0
3	36	2	2	2	1	698	1	0
3	37	2	2	2	10	622	1	0
3	38	2	2	2	1	742	1	0
3	39	1	2	2	11	560	1	0
3	40	2	2	2	12	1017	1	0
3	41	1	2	2	15	940	1	0
3	42	2	2	2	15	994	1	0
3	43	2	2	2	5	485	1	0
3	44	1	2	2	1	468	1	0
3	45	1	2	2	16	524	1	0
3	46	1	2	2	3	657	1	0
3	47	2	2	2	7	1111	1	0
3	48	2	2	2	6	556	1	0
3	49	2	2	2	8	521	1	0
3	50	1	2	2	8	1009	1	0
3	51	1	2	2	5	561	1	0
3	52	1	2	2	12	379	1	0
3	53	1	2	2	4	649	1	0
3	54	2	2	2	16	565	1	0
3	55	2	2	2	13	585	1	0
3	56	1	2	2	7	828	1	0
3	57	2	2	2	11	1344	1	0
3	58	1	2	2	13	748	1	0
3	59	1	2	2	2	1259	1	0
3	60	1	2	2	7	1765	1	0
3	61	2	2	2	9	496	1	0
3	62	2	2	2	4	472	1	0
3	63	1	2	2	14	575	1	0
3	64	2	2	2	14	971	1	0
5	1	1	2	1	15	1164	0	0
5	1	1	2	1	15	322	1	1
5	2	1	2	1	7	717	1	0
5	3	1	2	1	6	1767	1	0
5	4	2	2	1	14	870	1	0
5	5	2	2	1	7	569	1	0
5	6	2	2	1	1	543	1	0
5	7	1	2	1	12	875	0	0
5	7	1	2	1	12	308	1	1
5	8	2	2	1	15	963	0	0
5	8	2	2	1	15	272	1	1
5	9	2	2	1	16	903	1	0
5	10	1	2	1	8	1474	1	0
5	11	2	2	1	9	835	1	0
5	12	1	2	1	2	1119	0	0
5	12	1	2	1	2	453	1	1
5	13	1	2	1	9	643	1	0
5	14	2	2	1	5	1592	1	0
5	15	1	2	1	16	1195	1	0
5	16	2	2	1	11	850	0	0
5	16	2	2	1	11	370	1	1
5	17	2	2	1	4	796	1	0
5	18	1	2	1	11	1039	1	0
5	19	1	2	1	10	1310	1	0
5	20	1	2	1	4	889	1	0
5	21	2	2	1	8	881	1	0
5	22	2	2	1	13	1222	0	0
5	22	2	2	1	13	259	1	1
5	23	1	2	1	1	1171	1	0
5	24	2	2	1	12	1770	0	0
5	24	2	2	1	12	248	1	1
5	25	1	2	1	14	1363	1	0
5	26	2	2	1	3	2319	1	0
5	27	2	2	1	6	802	1	0
5	28	2	2	1	2	615	1	0
5	29	1	2	1	3	1214	1	0
5	30	1	2	1	13	704	1	0
5	31	1	2	1	5	2072	1	0
5	32	1	2	1	13	940	1	0
5	33	2	2	1	10	863	1	0
5	34	2	2	1	7	482	1	0
5	35	1	2	1	3	867	1	0
5	36	1	2	1	15	544	1	0
5	37	2	2	1	16	1028	1	0
5	38	1	2	1	7	1211	1	0
5	39	1	2	1	11	640	1	0
5	40	2	2	1	2	659	1	0
5	41	2	2	1	3	399	1	0
5	42	2	2	1	8	310	1	0
5	43	1	2	1	1	1117	1	0
5	44	2	2	1	13	594	1	0
5	45	2	2	1	4	279	0	0
5	45	2	2	1	4	151	1	1
5	46	2	2	1	15	1383	1	0
5	47	1	2	1	16	794	1	0
5	48	1	2	1	12	1199	1	0
5	49	2	2	1	11	996	1	0
5	50	1	2	1	8	1250	0	0
5	50	1	2	1	8	272	1	1
5	51	2	2	1	14	704	1	0
5	52	1	2	1	5	1247	0	0
5	52	1	2	1	5	253	1	1
5	53	2	2	1	9	585	1	0
5	54	1	2	1	10	1087	1	0
5	55	1	2	1	14	546	1	0
5	56	1	2	1	6	579	1	0
5	57	2	2	1	6	652	1	0
5	58	1	2	1	9	727	0	0
5	58	1	2	1	9	256	1	1
5	59	2	2	1	10	595	0	0
5	59	2	2	1	10	280	1	1
5	60	2	2	1	1	594	1	0
5	61	1	2	1	4	704	0	0
5	61	1	2	1	4	284	1	1
5	62	2	2	1	12	387	1	0
5	63	2	2	1	5	538	1	0
5	64	2	2	1	15	925	1	0
