# Supplementary material for: Sound iconicity of abstract concepts: Place of articulation is implicitly associated with abstract concepts of size and social dominance
Source: PLoS One. 2017 Nov 1;12(11):e0187196. doi: 10.1371/journal.pone.0187196 (PMC5665516; doi:10.1371/journal.pone.0187196)
Supplement: S1 Dataset — Folder contains text files with original data of IAT experiments. Each text file represents data from one participant. Together with the data the folder also contains a ‘read me’ file that explains how to read the files. (ZIP) [file pone.0187196.s003.zip › S2 Folder with data-files/1_37_20_03_190614.txt]

No_Block	Trial	Modality_Stimulus	Allocation_Visual	Allocation_Acoustic	No_Stimulus	Reaction_Time	Correctness	Repetition
3	1	1	1	1	15	756	1	0
3	2	1	1	1	5	640	1	0
3	3	1	1	1	13	720	1	0
3	4	2	1	1	3	736	1	0
3	5	2	1	1	16	522	1	0
3	6	1	1	1	12	586	1	0
3	7	1	1	1	16	509	1	0
3	8	2	1	1	6	663	1	0
3	9	1	1	1	10	420	1	0
3	10	1	1	1	8	558	1	0
3	11	2	1	1	8	582	1	0
3	12	2	1	1	4	513	1	0
3	13	1	1	1	6	426	0	0
3	13	1	1	1	6	590	1	1
3	14	1	1	1	1	509	1	0
3	15	2	1	1	14	691	0	0
3	15	2	1	1	14	492	1	1
3	16	1	1	1	9	623	1	0
3	17	2	1	1	11	622	1	0
3	18	2	1	1	2	583	1	0
3	19	2	1	1	10	642	1	0
3	20	1	1	1	11	721	1	0
3	21	1	1	1	7	617	1	0
3	22	2	1	1	7	531	1	0
3	23	2	1	1	15	672	1	0
3	24	2	1	1	5	926	1	0
3	25	1	1	1	4	626	1	0
3	26	2	1	1	12	640	1	0
3	27	2	1	1	9	539	1	0
3	28	2	1	1	13	544	1	0
3	29	1	1	1	3	593	1	0
3	30	1	1	1	14	507	1	0
3	31	1	1	1	2	592	1	0
3	32	1	1	1	8	1023	1	0
3	33	2	1	1	1	593	1	0
3	34	2	1	1	9	606	1	0
3	35	2	1	1	1	619	1	0
3	36	1	1	1	6	575	1	0
3	37	1	1	1	1	585	1	0
3	38	1	1	1	14	529	1	0
3	39	1	1	1	12	473	1	0
3	40	2	1	1	10	555	1	0
3	41	2	1	1	11	550	1	0
3	42	2	1	1	3	646	1	0
3	43	1	1	1	4	659	1	0
3	44	1	1	1	9	531	1	0
3	45	1	1	1	11	596	1	0
3	46	2	1	1	15	484	1	0
3	47	1	1	1	13	563	1	0
3	48	2	1	1	14	532	1	0
3	49	2	1	1	4	542	1	0
3	50	1	1	1	5	510	1	0
3	51	1	1	1	7	446	1	0
3	52	1	1	1	15	545	1	0
3	53	1	1	1	10	504	1	0
3	54	2	1	1	7	519	1	0
3	55	2	1	1	12	557	1	0
3	56	2	1	1	6	544	1	0
3	57	1	1	1	3	686	1	0
3	58	1	1	1	16	550	1	0
3	59	1	1	1	2	628	1	0
3	60	1	1	1	5	485	1	0
3	61	2	1	1	2	635	1	0
3	62	1	1	1	15	489	1	0
3	63	2	1	1	13	639	1	0
3	64	2	1	1	8	499	1	0
5	1	2	1	2	9	985	1	0
5	2	2	1	2	3	715	1	0
5	3	2	1	2	15	604	1	0
5	4	1	1	2	2	873	1	0
5	5	1	1	2	6	675	1	0
5	6	2	1	2	8	718	1	0
5	7	2	1	2	12	604	1	0
5	8	2	1	2	5	648	1	0
5	9	1	1	2	11	1209	1	0
5	10	1	1	2	8	709	1	0
5	11	2	1	2	10	839	1	0
5	12	1	1	2	14	741	1	0
5	13	2	1	2	16	631	1	0
5	14	2	1	2	7	487	1	0
5	15	1	1	2	12	582	0	0
5	15	1	1	2	12	906	1	1
5	16	2	1	2	14	761	1	0
5	17	2	1	2	1	787	1	0
5	18	1	1	2	3	1066	1	0
5	19	2	1	2	2	842	1	0
5	20	1	1	2	9	885	0	0
5	20	1	1	2	9	336	1	1
5	21	1	1	2	15	751	1	0
5	22	1	1	2	13	546	1	0
5	23	1	1	2	7	578	1	0
5	24	2	1	2	4	675	1	0
5	25	1	1	2	4	766	1	0
5	26	2	1	2	13	856	0	0
5	26	2	1	2	13	535	1	1
5	27	1	1	2	16	2668	1	0
5	28	2	1	2	6	891	1	0
5	29	1	1	2	10	746	0	0
5	29	1	1	2	10	383	1	1
5	30	2	1	2	11	971	1	0
5	31	2	1	2	12	608	1	0
5	32	1	1	2	5	1003	1	0
5	33	1	1	2	1	1053	1	0
5	34	2	1	2	5	681	1	0
5	35	1	1	2	14	894	1	0
5	36	1	1	2	11	540	1	0
5	37	2	1	2	15	767	1	0
5	38	2	1	2	11	564	1	0
5	39	1	1	2	4	811	1	0
5	40	1	1	2	3	618	1	0
5	41	1	1	2	16	568	1	0
5	42	2	1	2	9	782	1	0
5	43	1	1	2	2	934	1	0
5	44	1	1	2	12	685	1	0
5	45	1	1	2	10	543	1	0
5	46	2	1	2	4	535	1	0
5	47	1	1	2	6	411	0	0
5	47	1	1	2	6	492	1	1
5	48	2	1	2	13	928	1	0
5	49	2	1	2	2	524	1	0
5	50	1	1	2	9	1899	1	0
5	51	2	1	2	8	574	1	0
5	52	1	1	2	1	668	1	0
5	53	2	1	2	3	705	1	0
5	54	2	1	2	14	599	1	0
5	55	1	1	2	13	679	1	0
5	56	1	1	2	8	629	1	0
5	57	2	1	2	16	684	1	0
5	58	2	1	2	7	420	0	0
5	58	2	1	2	7	419	1	1
5	59	2	1	2	10	707	0	0
5	59	2	1	2	10	395	1	1
5	60	1	1	2	5	893	1	0
5	61	1	1	2	7	790	1	0
5	62	1	1	2	15	520	1	0
5	63	2	1	2	6	594	1	0
5	64	1	1	2	4	697	1	0
