# Supplementary material for: Sound iconicity of abstract concepts: Place of articulation is implicitly associated with abstract concepts of size and social dominance
Source: PLoS One. 2017 Nov 1;12(11):e0187196. doi: 10.1371/journal.pone.0187196 (PMC5665516; doi:10.1371/journal.pone.0187196)
Supplement: S1 Dataset — Folder contains text files with original data of IAT experiments. Each text file represents data from one participant. Together with the data the folder also contains a ‘read me’ file that explains how to read the files. (ZIP) [file pone.0187196.s003.zip › S2 Folder with data-files/1_37_20_04_200614.txt]

No_Block	Trial	Modality_Stimulus	Allocation_Visual	Allocation_Acoustic	No_Stimulus	Reaction_Time	Correctness	Repetition
3	1	1	2	1	9	788	1	0
3	2	1	2	1	11	696	1	0
3	3	1	2	1	6	790	1	0
3	4	2	2	1	10	990	1	0
3	5	2	2	1	13	667	1	0
3	6	2	2	1	7	723	1	0
3	7	1	2	1	2	982	1	0
3	8	1	2	1	16	611	1	0
3	9	2	2	1	11	1014	1	0
3	10	1	2	1	3	1009	1	0
3	11	1	2	1	1	683	1	0
3	12	2	2	1	6	695	1	0
3	13	2	2	1	9	727	1	0
3	14	1	2	1	8	1008	1	0
3	15	1	2	1	14	528	1	0
3	16	2	2	1	15	1067	1	0
3	17	2	2	1	12	729	1	0
3	18	2	2	1	16	730	1	0
3	19	1	2	1	15	616	1	0
3	20	1	2	1	10	606	1	0
3	21	1	2	1	7	623	1	0
3	22	2	2	1	2	836	1	0
3	23	1	2	1	5	652	1	0
3	24	2	2	1	8	671	1	0
3	25	2	2	1	4	610	1	0
3	26	1	2	1	12	916	1	0
3	27	1	2	1	13	587	1	0
3	28	1	2	1	4	633	1	0
3	29	2	2	1	1	773	1	0
3	30	2	2	1	14	831	1	0
3	31	2	2	1	3	705	1	0
3	32	1	2	1	15	704	1	0
3	33	2	2	1	5	995	1	0
3	34	1	2	1	8	654	1	0
3	35	2	2	1	12	811	1	0
3	36	2	2	1	16	766	1	0
3	37	1	2	1	12	558	1	0
3	38	1	2	1	1	581	1	0
3	39	1	2	1	11	715	1	0
3	40	2	2	1	15	1023	1	0
3	41	1	2	1	10	963	1	0
3	42	2	2	1	13	1661	1	0
3	43	2	2	1	5	690	1	0
3	44	1	2	1	2	602	1	0
3	45	1	2	1	6	576	1	0
3	46	2	2	1	1	682	1	0
3	47	1	2	1	3	764	1	0
3	48	2	2	1	4	706	1	0
3	49	2	2	1	8	654	1	0
3	50	1	2	1	16	693	1	0
3	51	1	2	1	4	565	1	0
3	52	1	2	1	14	565	1	0
3	53	2	2	1	9	1606	1	0
3	54	1	2	1	9	665	1	0
3	55	2	2	1	3	802	1	0
3	56	2	2	1	14	680	1	0
3	57	1	2	1	5	700	1	0
3	58	2	2	1	7	851	1	0
3	59	1	2	1	7	1203	1	0
3	60	1	2	1	13	722	1	0
3	61	2	2	1	11	768	1	0
3	62	1	2	1	5	758	1	0
3	63	2	2	1	6	739	1	0
3	64	1	2	1	9	901	1	0
5	1	2	2	2	1	1186	1	0
5	2	2	2	2	11	762	1	0
5	3	2	2	2	13	580	1	0
5	4	1	2	2	8	848	1	0
5	5	1	2	2	4	626	1	0
5	6	1	2	2	12	596	1	0
5	7	1	2	2	15	531	1	0
5	8	1	2	2	1	575	1	0
5	9	1	2	2	3	567	0	0
5	9	1	2	2	3	1577	1	1
5	10	2	2	2	14	2265	0	0
5	10	2	2	2	14	930	1	1
5	11	1	2	2	14	834	1	0
5	12	2	2	2	8	1161	1	0
5	13	2	2	2	2	745	1	0
5	14	1	2	2	6	567	1	0
5	15	1	2	2	2	430	1	0
5	16	2	2	2	4	722	1	0
5	17	1	2	2	13	474	0	0
5	17	1	2	2	13	775	1	1
5	18	2	2	2	10	1323	1	0
5	19	2	2	2	3	642	0	0
5	19	2	2	2	3	1165	1	1
5	20	1	2	2	5	709	1	0
5	21	1	2	2	9	701	1	0
5	22	2	2	2	5	733	1	0
5	23	1	2	2	11	731	1	0
5	24	2	2	2	12	1533	1	0
5	25	2	2	2	16	581	1	0
5	26	1	2	2	10	632	1	0
5	27	1	2	2	16	462	1	0
5	28	1	2	2	7	624	1	0
5	29	2	2	2	7	1510	1	0
5	30	2	2	2	6	656	1	0
5	31	1	2	2	6	766	1	0
5	32	2	2	2	9	696	1	0
5	33	1	2	2	10	709	1	0
5	34	2	2	2	15	1113	1	0
5	35	1	2	2	8	759	1	0
5	36	2	2	2	16	2021	1	0
5	37	1	2	2	14	644	1	0
5	38	2	2	2	4	738	1	0
5	39	1	2	2	15	665	1	0
5	40	2	2	2	12	721	0	0
5	40	2	2	2	12	572	1	1
5	41	2	2	2	10	774	1	0
5	42	2	2	2	8	720	1	0
5	43	1	2	2	2	649	1	0
5	44	1	2	2	13	767	1	0
5	45	1	2	2	9	787	1	0
5	46	2	2	2	6	2832	1	0
5	47	2	2	2	9	626	1	0
5	48	2	2	2	3	516	1	0
5	49	1	2	2	3	533	1	0
5	50	1	2	2	11	538	1	0
5	51	2	2	2	11	696	1	0
5	52	2	2	2	5	621	1	0
5	53	2	2	2	1	756	1	0
5	54	1	2	2	1	786	1	0
5	55	2	2	2	7	714	1	0
5	56	2	2	2	13	645	1	0
5	57	1	2	2	4	724	1	0
5	58	1	2	2	16	782	1	0
5	59	2	2	2	14	1089	1	0
5	60	1	2	2	5	545	1	0
5	61	2	2	2	15	1020	1	0
5	62	1	2	2	12	685	0	0
5	62	1	2	2	12	743	1	1
5	63	2	2	2	2	802	0	0
5	63	2	2	2	2	1188	1	1
5	64	2	2	2	6	951	0	0
5	64	2	2	2	6	821	1	1
