# Supplementary material for: Sound iconicity of abstract concepts: Place of articulation is implicitly associated with abstract concepts of size and social dominance
Source: PLoS One. 2017 Nov 1;12(11):e0187196. doi: 10.1371/journal.pone.0187196 (PMC5665516; doi:10.1371/journal.pone.0187196)
Supplement: S1 Dataset — Folder contains text files with original data of IAT experiments. Each text file represents data from one participant. Together with the data the folder also contains a ‘read me’ file that explains how to read the files. (ZIP) [file pone.0187196.s003.zip › S2 Folder with data-files/1_37_20_05_200614.txt]

No_Block	Trial	Modality_Stimulus	Allocation_Visual	Allocation_Acoustic	No_Stimulus	Reaction_Time	Correctness	Repetition
3	1	2	1	2	9	1600	1	0
3	2	2	1	2	15	779	1	0
3	3	2	1	2	7	602	1	0
3	4	1	1	2	14	847	1	0
3	5	1	1	2	7	752	1	0
3	6	1	1	2	4	609	1	0
3	7	2	1	2	4	678	1	0
3	8	2	1	2	13	498	1	0
3	9	2	1	2	11	406	1	0
3	10	1	1	2	9	1224	1	0
3	11	2	1	2	16	634	1	0
3	12	1	1	2	1	907	0	0
3	12	1	1	2	1	347	1	1
3	13	2	1	2	1	655	1	0
3	14	1	1	2	10	1393	1	0
3	15	2	1	2	12	883	1	0
3	16	1	1	2	5	1062	0	0
3	16	1	1	2	5	955	1	1
3	17	1	1	2	2	630	1	0
3	18	1	1	2	8	587	1	0
3	19	2	1	2	10	602	1	0
3	20	2	1	2	6	712	1	0
3	21	2	1	2	5	757	1	0
3	22	1	1	2	3	1607	1	0
3	23	1	1	2	16	648	1	0
3	24	1	1	2	11	665	1	0
3	25	2	1	2	14	502	1	0
3	26	2	1	2	2	596	1	0
3	27	2	1	2	8	422	1	0
3	28	1	1	2	13	771	1	0
3	29	1	1	2	15	556	1	0
3	30	1	1	2	12	456	1	0
3	31	1	1	2	6	581	1	0
3	32	2	1	2	3	679	1	0
3	33	2	1	2	10	597	1	0
3	34	1	1	2	5	803	1	0
3	35	2	1	2	2	683	1	0
3	36	1	1	2	2	510	1	0
3	37	2	1	2	1	427	1	0
3	38	2	1	2	6	398	1	0
3	39	1	1	2	10	787	1	0
3	40	2	1	2	9	567	1	0
3	41	1	1	2	9	620	1	0
3	42	1	1	2	15	559	1	0
3	43	2	1	2	5	853	1	0
3	44	2	1	2	12	683	1	0
3	45	2	1	2	7	502	1	0
3	46	1	1	2	8	567	1	0
3	47	1	1	2	1	543	1	0
3	48	2	1	2	13	600	0	0
3	48	2	1	2	13	380	1	1
3	49	2	1	2	16	697	1	0
3	50	1	1	2	13	673	1	0
3	51	2	1	2	14	803	1	0
3	52	1	1	2	3	613	1	0
3	53	2	1	2	4	594	1	0
3	54	1	1	2	6	593	1	0
3	55	1	1	2	11	478	1	0
3	56	2	1	2	15	512	1	0
3	57	2	1	2	3	547	1	0
3	58	1	1	2	16	600	1	0
3	59	1	1	2	14	455	1	0
3	60	1	1	2	12	511	1	0
3	61	2	1	2	8	745	1	0
3	62	2	1	2	11	613	1	0
3	63	2	1	2	5	670	1	0
3	64	1	1	2	7	603	1	0
5	1	2	1	1	1	630	1	0
5	2	2	1	1	4	419	1	0
5	3	2	1	1	11	547	1	0
5	4	1	1	1	1	613	1	0
5	5	1	1	1	15	541	1	0
5	6	1	1	1	2	641	1	0
5	7	2	1	1	15	624	1	0
5	8	2	1	1	5	544	1	0
5	9	2	1	1	7	382	1	0
5	10	1	1	1	4	619	1	0
5	11	1	1	1	7	435	1	0
5	12	2	1	1	16	553	1	0
5	13	1	1	1	6	515	1	0
5	14	1	1	1	5	513	1	0
5	15	2	1	1	9	887	1	0
5	16	1	1	1	11	565	1	0
5	17	2	1	1	12	528	1	0
5	18	1	1	1	14	580	1	0
5	19	1	1	1	16	524	1	0
5	20	1	1	1	3	653	1	0
5	21	2	1	1	2	644	1	0
5	22	2	1	1	8	409	1	0
5	23	1	1	1	12	533	1	0
5	24	2	1	1	3	538	1	0
5	25	1	1	1	13	591	1	0
5	26	1	1	1	10	450	1	0
5	27	1	1	1	8	639	1	0
5	28	1	1	1	9	548	1	0
5	29	2	1	1	6	450	1	0
5	30	1	1	1	7	506	1	0
5	31	1	1	1	10	527	1	0
5	32	2	1	1	10	494	0	0
5	32	2	1	1	10	373	1	1
5	33	1	1	1	12	486	1	0
5	34	2	1	1	14	528	0	0
5	34	2	1	1	14	372	1	1
5	35	1	1	1	3	908	1	0
5	36	2	1	1	13	599	1	0
5	37	2	1	1	1	705	1	0
5	38	1	1	1	16	494	1	0
5	39	2	1	1	8	959	1	0
5	40	1	1	1	9	711	1	0
5	41	1	1	1	5	670	1	0
5	42	1	1	1	14	607	1	0
5	43	2	1	1	14	448	1	0
5	44	2	1	1	13	641	1	0
5	45	2	1	1	9	431	1	0
5	46	1	1	1	15	614	1	0
5	47	2	1	1	3	527	1	0
5	48	2	1	1	11	1059	1	0
5	49	2	1	1	5	946	1	0
5	50	1	1	1	11	602	1	0
5	51	1	1	1	4	557	1	0
5	52	2	1	1	12	754	1	0
5	53	2	1	1	16	725	1	0
5	54	2	1	1	15	456	1	0
5	55	1	1	1	1	560	1	0
5	56	1	1	1	2	617	1	0
5	57	1	1	1	6	520	1	0
5	58	2	1	1	10	497	1	0
5	59	2	1	1	7	609	1	0
5	60	1	1	1	13	570	1	0
5	61	2	1	1	2	597	1	0
5	62	1	1	1	8	668	1	0
5	63	1	1	1	16	623	1	0
5	64	1	1	1	7	499	1	0
