# Supplementary material for: Sound iconicity of abstract concepts: Place of articulation is implicitly associated with abstract concepts of size and social dominance
Source: PLoS One. 2017 Nov 1;12(11):e0187196. doi: 10.1371/journal.pone.0187196 (PMC5665516; doi:10.1371/journal.pone.0187196)
Supplement: S1 Dataset — Folder contains text files with original data of IAT experiments. Each text file represents data from one participant. Together with the data the folder also contains a ‘read me’ file that explains how to read the files. (ZIP) [file pone.0187196.s003.zip › S2 Folder with data-files/1_37_21_06_180614.txt]

No_Block	Trial	Modality_Stimulus	Allocation_Visual	Allocation_Acoustic	No_Stimulus	Reaction_Time	Correctness	Repetition
3	1	2	1	2	10	1677	1	0
3	2	2	1	2	12	969	1	0
3	3	1	1	2	3	848	1	0
3	4	1	1	2	4	480	1	0
3	5	1	1	2	16	455	1	0
3	6	2	1	2	3	777	1	0
3	7	1	1	2	13	632	1	0
3	8	1	1	2	7	566	1	0
3	9	2	1	2	13	754	1	0
3	10	1	1	2	12	526	1	0
3	11	1	1	2	6	512	1	0
3	12	2	1	2	6	782	1	0
3	13	2	1	2	1	530	1	0
3	14	1	1	2	1	540	1	0
3	15	2	1	2	2	627	1	0
3	16	2	1	2	4	749	1	0
3	17	2	1	2	14	711	1	0
3	18	1	1	2	9	579	1	0
3	19	2	1	2	11	879	1	0
3	20	1	1	2	14	578	1	0
3	21	2	1	2	9	958	1	0
3	22	1	1	2	10	567	1	0
3	23	1	1	2	15	552	1	0
3	24	2	1	2	5	714	1	0
3	25	1	1	2	11	609	1	0
3	26	1	1	2	5	462	1	0
3	27	2	1	2	8	676	1	0
3	28	2	1	2	16	407	0	0
3	28	2	1	2	16	1341	1	1
3	29	2	1	2	15	657	1	0
3	30	1	1	2	8	605	1	0
3	31	1	1	2	2	451	1	0
3	32	1	1	2	16	562	1	0
3	33	2	1	2	7	716	1	0
3	34	1	1	2	14	585	1	0
3	35	2	1	2	16	865	1	0
3	36	1	1	2	15	513	1	0
3	37	1	1	2	6	573	1	0
3	38	2	1	2	3	761	1	0
3	39	1	1	2	11	606	1	0
3	40	1	1	2	12	786	1	0
3	41	2	1	2	14	927	1	0
3	42	2	1	2	6	813	1	0
3	43	1	1	2	5	602	1	0
3	44	1	1	2	3	498	1	0
3	45	2	1	2	12	762	1	0
3	46	1	1	2	9	533	1	0
3	47	1	1	2	2	818	1	0
3	48	1	1	2	1	524	1	0
3	49	1	1	2	7	488	1	0
3	50	2	1	2	15	1059	1	0
3	51	1	1	2	4	553	1	0
3	52	2	1	2	5	783	1	0
3	53	2	1	2	7	509	1	0
3	54	1	1	2	13	755	1	0
3	55	2	1	2	2	877	1	0
3	56	2	1	2	4	659	1	0
3	57	2	1	2	8	751	1	0
3	58	1	1	2	8	548	1	0
3	59	1	1	2	10	618	1	0
3	60	1	1	2	10	738	1	0
3	61	2	1	2	9	918	1	0
3	62	2	1	2	1	672	1	0
3	63	1	1	2	12	1211	1	0
3	64	1	1	2	5	501	1	0
5	1	2	1	1	7	1467	1	0
5	2	2	1	1	3	610	1	0
5	3	1	1	1	7	583	1	0
5	4	1	1	1	1	567	1	0
5	5	2	1	1	1	626	1	0
5	6	1	1	1	10	1287	1	0
5	7	1	1	1	16	597	1	0
5	8	1	1	1	2	814	1	0
5	9	2	1	1	8	960	1	0
5	10	2	1	1	13	720	1	0
5	11	1	1	1	11	1190	1	0
5	12	1	1	1	13	549	1	0
5	13	2	1	1	10	1988	1	0
5	14	1	1	1	3	1053	1	0
5	15	2	1	1	14	928	1	0
5	16	2	1	1	6	697	1	0
5	17	1	1	1	8	521	1	0
5	18	1	1	1	15	591	1	0
5	19	2	1	1	15	1022	1	0
5	20	1	1	1	6	1051	1	0
5	21	1	1	1	9	1017	1	0
5	22	2	1	1	12	1541	1	0
5	23	1	1	1	14	1131	1	0
5	24	1	1	1	12	532	1	0
5	25	2	1	1	5	959	1	0
5	26	2	1	1	2	610	1	0
5	27	1	1	1	5	1853	1	0
5	28	1	1	1	4	436	1	0
5	29	1	1	1	6	492	1	0
5	30	2	1	1	11	822	1	0
5	31	1	1	1	13	1062	1	0
5	32	1	1	1	9	489	1	0
5	33	2	1	1	16	683	1	0
5	34	2	1	1	9	361	1	0
5	35	1	1	1	10	1086	1	0
5	36	2	1	1	4	730	1	0
5	37	2	1	1	6	453	1	0
5	38	2	1	1	2	624	1	0
5	39	1	1	1	14	1124	1	0
5	40	1	1	1	7	589	1	0
5	41	2	1	1	3	1795	0	0
5	41	2	1	1	3	487	1	1
5	42	1	1	1	4	867	1	0
5	43	2	1	1	7	1018	1	0
5	44	2	1	1	8	629	1	0
5	45	1	1	1	11	680	1	0
5	46	1	1	1	5	443	0	0
5	46	1	1	1	5	435	1	1
5	47	2	1	1	14	1655	1	0
5	48	1	1	1	2	1141	1	0
5	49	2	1	1	16	786	1	0
5	50	1	1	1	16	875	1	0
5	51	2	1	1	12	1214	1	0
5	52	1	1	1	15	786	1	0
5	53	1	1	1	8	597	1	0
5	54	2	1	1	1	861	1	0
5	55	1	1	1	3	587	1	0
5	56	2	1	1	15	641	1	0
5	57	2	1	1	11	637	1	0
5	58	1	1	1	12	767	1	0
5	59	2	1	1	13	677	1	0
5	60	1	1	1	1	639	1	0
5	61	1	1	1	2	557	1	0
5	62	2	1	1	10	661	1	0
5	63	1	1	1	11	696	1	0
5	64	2	1	1	4	644	1	0
