# Supplementary material for: Sound iconicity of abstract concepts: Place of articulation is implicitly associated with abstract concepts of size and social dominance
Source: PLoS One. 2017 Nov 1;12(11):e0187196. doi: 10.1371/journal.pone.0187196 (PMC5665516; doi:10.1371/journal.pone.0187196)
Supplement: S1 Dataset — Folder contains text files with original data of IAT experiments. Each text file represents data from one participant. Together with the data the folder also contains a ‘read me’ file that explains how to read the files. (ZIP) [file pone.0187196.s003.zip › S2 Folder with data-files/1_37_21_07_180614.txt]

No_Block	Trial	Modality_Stimulus	Allocation_Visual	Allocation_Acoustic	No_Stimulus	Reaction_Time	Correctness	Repetition
3	1	2	1	2	6	728	1	0
3	2	2	1	2	11	688	1	0
3	3	2	1	2	14	1960	1	0
3	4	1	1	2	13	1028	1	0
3	5	1	1	2	14	718	1	0
3	6	1	1	2	16	637	1	0
3	7	2	1	2	9	810	1	0
3	8	2	1	2	10	918	1	0
3	9	2	1	2	2	611	1	0
3	10	1	1	2	9	610	1	0
3	11	2	1	2	8	810	1	0
3	12	2	1	2	3	696	1	0
3	13	1	1	2	15	659	1	0
3	14	2	1	2	13	897	1	0
3	15	1	1	2	7	650	1	0
3	16	2	1	2	1	608	1	0
3	17	2	1	2	7	638	1	0
3	18	1	1	2	2	591	1	0
3	19	1	1	2	6	550	1	0
3	20	2	1	2	15	711	0	0
3	20	2	1	2	15	716	1	1
3	21	1	1	2	8	813	1	0
3	22	1	1	2	5	660	1	0
3	23	2	1	2	5	627	1	0
3	24	2	1	2	12	731	1	0
3	25	2	1	2	4	669	1	0
3	26	1	1	2	10	597	1	0
3	27	2	1	2	16	632	1	0
3	28	2	1	2	11	892	1	0
3	29	2	1	2	10	645	1	0
3	30	1	1	2	12	573	1	0
3	31	1	1	2	3	554	1	0
3	32	1	1	2	4	576	1	0
3	33	1	1	2	11	500	1	0
3	34	2	1	2	6	809	1	0
3	35	1	1	2	1	580	1	0
3	36	2	1	2	2	1232	1	0
3	37	2	1	2	8	718	1	0
3	38	1	1	2	5	690	1	0
3	39	2	1	2	13	793	1	0
3	40	2	1	2	14	742	1	0
3	41	1	1	2	4	571	1	0
3	42	1	1	2	8	613	1	0
3	43	2	1	2	15	775	1	0
3	44	1	1	2	9	581	1	0
3	45	1	1	2	11	644	0	0
3	45	1	1	2	11	511	1	1
3	46	2	1	2	5	767	1	0
3	47	2	1	2	1	714	1	0
3	48	2	1	2	12	667	1	0
3	49	1	1	2	15	607	1	0
3	50	1	1	2	13	661	1	0
3	51	2	1	2	9	818	1	0
3	52	1	1	2	7	1237	1	0
3	53	2	1	2	7	652	1	0
3	54	1	1	2	6	616	1	0
3	55	1	1	2	2	646	1	0
3	56	2	1	2	16	1002	1	0
3	57	1	1	2	1	816	1	0
3	58	2	1	2	4	650	1	0
3	59	2	1	2	3	695	1	0
3	60	1	1	2	3	521	1	0
3	61	2	1	2	4	1133	1	0
3	62	1	1	2	12	579	1	0
3	63	2	1	2	16	715	1	0
3	64	2	1	2	10	746	1	0
5	1	1	1	1	4	602	1	0
5	2	1	1	1	2	706	1	0
5	3	1	1	1	3	544	1	0
5	4	2	1	1	15	881	1	0
5	5	2	1	1	8	663	1	0
5	6	1	1	1	8	578	1	0
5	7	1	1	1	10	545	1	0
5	8	1	1	1	13	546	1	0
5	9	2	1	1	10	646	1	0
5	10	1	1	1	11	507	1	0
5	11	1	1	1	9	478	1	0
5	12	2	1	1	3	594	1	0
5	13	1	1	1	1	428	1	0
5	14	2	1	1	2	605	1	0
5	15	2	1	1	5	594	1	0
5	16	1	1	1	16	570	1	0
5	17	2	1	1	14	615	1	0
5	18	1	1	1	6	504	1	0
5	19	2	1	1	12	648	1	0
5	20	1	1	1	5	551	1	0
5	21	1	1	1	7	492	1	0
5	22	1	1	1	14	518	1	0
5	23	2	1	1	6	2100	1	0
5	24	1	1	1	12	486	1	0
5	25	1	1	1	15	539	1	0
5	26	1	1	1	6	480	1	0
5	27	1	1	1	12	1052	1	0
5	28	2	1	1	13	764	1	0
5	29	2	1	1	9	674	1	0
5	30	2	1	1	1	622	1	0
5	31	1	1	1	5	582	1	0
5	32	1	1	1	13	543	1	0
5	33	2	1	1	4	682	1	0
5	34	1	1	1	11	575	1	0
5	35	1	1	1	9	518	1	0
5	36	2	1	1	7	642	1	0
5	37	2	1	1	11	562	1	0
5	38	1	1	1	8	505	1	0
5	39	1	1	1	15	457	1	0
5	40	1	1	1	4	517	1	0
5	41	1	1	1	16	520	1	0
5	42	2	1	1	16	727	1	0
5	43	1	1	1	2	538	1	0
5	44	1	1	1	3	574	1	0
5	45	2	1	1	6	673	1	0
5	46	2	1	1	4	606	1	0
5	47	1	1	1	1	533	1	0
5	48	1	1	1	14	556	1	0
5	49	1	1	1	7	506	1	0
5	50	1	1	1	10	501	1	0
5	51	1	1	1	1	530	1	0
5	52	2	1	1	9	658	1	0
5	53	2	1	1	14	633	1	0
5	54	2	1	1	16	599	1	0
5	55	1	1	1	6	545	1	0
5	56	1	1	1	16	544	1	0
5	57	1	1	1	8	646	1	0
5	58	1	1	1	7	560	1	0
5	59	2	1	1	13	719	1	0
5	60	2	1	1	11	545	1	0
5	61	1	1	1	3	532	1	0
5	62	2	1	1	12	612	1	0
5	63	1	1	1	2	601	1	0
5	64	1	1	1	9	529	1	0
