# Supplementary material for: Sound iconicity of abstract concepts: Place of articulation is implicitly associated with abstract concepts of size and social dominance
Source: PLoS One. 2017 Nov 1;12(11):e0187196. doi: 10.1371/journal.pone.0187196 (PMC5665516; doi:10.1371/journal.pone.0187196)
Supplement: S1 Dataset — Folder contains text files with original data of IAT experiments. Each text file represents data from one participant. Together with the data the folder also contains a ‘read me’ file that explains how to read the files. (ZIP) [file pone.0187196.s003.zip › S2 Folder with data-files/1_37_21_08_200614.txt]

No_Block	Trial	Modality_Stimulus	Allocation_Visual	Allocation_Acoustic	No_Stimulus	Reaction_Time	Correctness	Repetition
3	1	2	1	1	10	1278	1	0
3	2	2	1	1	12	648	1	0
3	3	2	1	1	2	523	1	0
3	4	1	1	1	5	1649	1	0
3	5	1	1	1	6	466	1	0
3	6	1	1	1	15	619	1	0
3	7	1	1	1	10	549	1	0
3	8	2	1	1	9	1010	1	0
3	9	2	1	1	8	526	1	0
3	10	2	1	1	14	674	0	0
3	10	2	1	1	14	378	1	1
3	11	1	1	1	11	877	1	0
3	12	1	1	1	9	414	1	0
3	13	1	1	1	13	418	1	0
3	14	1	1	1	16	558	1	0
3	15	2	1	1	5	791	1	0
3	16	1	1	1	12	1298	1	0
3	17	2	1	1	7	486	1	0
3	18	2	1	1	1	646	1	0
3	19	1	1	1	3	452	0	0
3	19	1	1	1	3	347	1	1
3	20	1	1	1	4	593	1	0
3	21	1	1	1	7	1006	1	0
3	22	2	1	1	3	699	1	0
3	23	2	1	1	15	809	0	0
3	23	2	1	1	15	369	1	1
3	24	2	1	1	6	562	1	0
3	25	1	1	1	1	884	1	0
3	26	1	1	1	2	640	1	0
3	27	1	1	1	8	498	1	0
3	28	2	1	1	13	954	1	0
3	29	2	1	1	16	452	1	0
3	30	2	1	1	11	468	1	0
3	31	1	1	1	14	667	1	0
3	32	2	1	1	4	581	1	0
3	33	1	1	1	12	628	1	0
3	34	2	1	1	10	857	1	0
3	35	2	1	1	15	562	1	0
3	36	1	1	1	2	806	1	0
3	37	2	1	1	2	712	1	0
3	38	1	1	1	14	554	1	0
3	39	1	1	1	8	676	1	0
3	40	1	1	1	10	523	1	0
3	41	2	1	1	6	728	1	0
3	42	1	1	1	6	599	1	0
3	43	2	1	1	14	578	1	0
3	44	1	1	1	11	744	1	0
3	45	2	1	1	1	540	1	0
3	46	2	1	1	5	413	1	0
3	47	1	1	1	3	577	1	0
3	48	2	1	1	16	665	1	0
3	49	1	1	1	16	636	1	0
3	50	1	1	1	1	562	1	0
3	51	2	1	1	11	792	1	0
3	52	2	1	1	12	558	1	0
3	53	2	1	1	8	575	1	0
3	54	1	1	1	7	1086	1	0
3	55	1	1	1	15	521	1	0
3	56	1	1	1	13	551	1	0
3	57	2	1	1	4	411	1	0
3	58	1	1	1	9	577	1	0
3	59	2	1	1	3	609	1	0
3	60	1	1	1	4	503	1	0
3	61	1	1	1	5	488	1	0
3	62	2	1	1	13	573	1	0
3	63	1	1	1	10	693	1	0
3	64	1	1	1	15	478	1	0
5	1	2	1	2	14	1162	1	0
5	2	1	1	2	7	817	1	0
5	3	2	1	2	9	746	1	0
5	4	2	1	2	15	799	1	0
5	5	1	1	2	16	808	0	0
5	5	1	1	2	16	294	1	1
5	6	1	1	2	11	1087	1	0
5	7	2	1	2	5	759	1	0
5	8	1	1	2	6	890	1	0
5	9	2	1	2	7	844	1	0
5	10	2	1	2	1	708	1	0
5	11	1	1	2	15	838	0	0
5	11	1	1	2	15	473	1	1
5	12	2	1	2	6	855	1	0
5	13	1	1	2	12	955	1	0
5	14	1	1	2	13	571	1	0
5	15	1	1	2	3	657	1	0
5	16	2	1	2	11	1088	1	0
5	17	2	1	2	2	682	1	0
5	18	1	1	2	8	826	1	0
5	19	2	1	2	13	706	0	0
5	19	2	1	2	13	378	1	1
5	20	2	1	2	16	1024	1	0
5	21	2	1	2	8	655	1	0
5	22	1	1	2	14	996	0	0
5	22	1	1	2	14	319	1	1
5	23	1	1	2	5	1165	1	0
5	24	1	1	2	4	693	1	0
5	25	1	1	2	10	794	1	0
5	26	1	1	2	1	551	1	0
5	27	1	1	2	9	1696	0	0
5	27	1	1	2	9	308	1	1
5	28	1	1	2	2	653	0	0
5	28	1	1	2	2	293	1	1
5	29	2	1	2	12	1299	0	0
5	29	2	1	2	12	566	1	1
5	30	2	1	2	3	944	0	0
5	30	2	1	2	3	1149	1	1
5	31	2	1	2	4	1023	1	0
5	32	1	1	2	16	1034	1	0
5	33	2	1	2	10	891	1	0
5	34	1	1	2	6	2092	0	0
5	34	1	1	2	6	310	1	1
5	35	2	1	2	2	711	0	0
5	35	2	1	2	2	321	1	1
5	36	2	1	2	16	1699	0	0
5	36	2	1	2	16	332	1	1
5	37	1	1	2	3	1003	1	0
5	38	1	1	2	9	732	1	0
5	39	2	1	2	11	814	0	0
5	39	2	1	2	11	310	1	1
5	40	2	1	2	6	864	1	0
5	41	1	1	2	5	1206	1	0
5	42	2	1	2	14	1862	1	0
5	43	1	1	2	1	1568	1	0
5	44	1	1	2	4	756	1	0
5	45	1	1	2	11	593	1	0
5	46	1	1	2	2	549	1	0
5	47	2	1	2	9	1433	0	0
5	47	2	1	2	9	323	1	1
5	48	2	1	2	12	976	1	0
5	49	2	1	2	7	581	1	0
5	50	1	1	2	10	1684	1	0
5	51	1	1	2	15	357	1	0
5	52	2	1	2	3	969	1	0
5	53	2	1	2	15	622	1	0
5	54	1	1	2	12	563	1	0
5	55	2	1	2	13	951	1	0
5	56	1	1	2	14	646	1	0
5	57	1	1	2	8	361	0	0
5	57	1	1	2	8	389	1	1
5	58	2	1	2	4	2079	1	0
5	59	1	1	2	7	626	0	0
5	59	1	1	2	7	472	1	1
5	60	1	1	2	13	1726	1	0
5	61	1	1	2	15	524	1	0
5	62	2	1	2	1	888	0	0
5	62	2	1	2	1	318	1	1
5	63	2	1	2	10	1080	1	0
5	64	1	1	2	8	1205	0	0
5	64	1	1	2	8	323	1	1
