# Supplementary material for: Sound iconicity of abstract concepts: Place of articulation is implicitly associated with abstract concepts of size and social dominance
Source: PLoS One. 2017 Nov 1;12(11):e0187196. doi: 10.1371/journal.pone.0187196 (PMC5665516; doi:10.1371/journal.pone.0187196)
Supplement: S1 Dataset — Folder contains text files with original data of IAT experiments. Each text file represents data from one participant. Together with the data the folder also contains a ‘read me’ file that explains how to read the files. (ZIP) [file pone.0187196.s003.zip › S2 Folder with data-files/1_37_21_09_200614.txt]

No_Block	Trial	Modality_Stimulus	Allocation_Visual	Allocation_Acoustic	No_Stimulus	Reaction_Time	Correctness	Repetition
3	1	1	2	2	16	495	1	0
3	2	1	2	2	11	686	1	0
3	3	1	2	2	4	551	1	0
3	4	2	2	2	1	562	1	0
3	5	1	2	2	7	746	1	0
3	6	2	2	2	10	670	1	0
3	7	2	2	2	14	766	1	0
3	8	1	2	2	3	584	1	0
3	9	2	2	2	12	545	1	0
3	10	1	2	2	15	441	1	0
3	11	2	2	2	2	694	1	0
3	12	2	2	2	15	611	1	0
3	13	1	2	2	8	522	1	0
3	14	2	2	2	6	628	1	0
3	15	1	2	2	12	629	1	0
3	16	2	2	2	4	548	1	0
3	17	1	2	2	14	598	1	0
3	18	2	2	2	9	480	1	0
3	19	1	2	2	13	408	1	0
3	20	1	2	2	5	513	1	0
3	21	2	2	2	8	542	1	0
3	22	2	2	2	5	563	1	0
3	23	2	2	2	13	557	1	0
3	24	1	2	2	10	553	1	0
3	25	1	2	2	6	497	1	0
3	26	2	2	2	3	580	1	0
3	27	2	2	2	16	513	1	0
3	28	1	2	2	1	452	1	0
3	29	1	2	2	2	541	1	0
3	30	1	2	2	9	523	1	0
3	31	2	2	2	11	547	1	0
3	32	1	2	2	4	514	1	0
3	33	1	2	2	3	477	1	0
3	34	1	2	2	5	390	1	0
3	35	2	2	2	7	507	1	0
3	36	1	2	2	10	489	1	0
3	37	2	2	2	12	417	1	0
3	38	1	2	2	2	439	1	0
3	39	2	2	2	14	708	1	0
3	40	1	2	2	7	442	1	0
3	41	1	2	2	9	453	1	0
3	42	2	2	2	11	567	1	0
3	43	1	2	2	13	447	1	0
3	44	2	2	2	10	511	1	0
3	45	2	2	2	6	501	1	0
3	46	1	2	2	6	525	1	0
3	47	2	2	2	13	495	1	0
3	48	2	2	2	16	458	1	0
3	49	1	2	2	8	386	1	0
3	50	1	2	2	12	472	1	0
3	51	1	2	2	1	429	1	0
3	52	2	2	2	15	593	1	0
3	53	1	2	2	15	374	0	0
3	53	1	2	2	15	387	1	1
3	54	1	2	2	11	690	1	0
3	55	2	2	2	9	510	1	0
3	56	2	2	2	4	526	1	0
3	57	1	2	2	16	477	1	0
3	58	1	2	2	14	484	1	0
3	59	2	2	2	3	436	1	0
3	60	1	2	2	1	670	1	0
3	61	1	2	2	10	445	1	0
3	62	1	2	2	7	483	1	0
3	63	2	2	2	7	667	1	0
3	64	2	2	2	8	477	1	0
5	1	2	2	1	9	987	1	0
5	2	1	2	1	14	861	1	0
5	3	2	2	1	2	783	1	0
5	4	1	2	1	5	662	0	0
5	4	1	2	1	5	401	1	1
5	5	2	2	1	13	1274	1	0
5	6	1	2	1	4	510	1	0
5	7	2	2	1	5	584	1	0
5	8	2	2	1	16	652	1	0
5	9	2	2	1	8	560	1	0
5	10	1	2	1	12	590	1	0
5	11	1	2	1	11	542	1	0
5	12	2	2	1	15	460	1	0
5	13	2	2	1	12	637	1	0
5	14	2	2	1	14	792	1	0
5	15	1	2	1	2	499	1	0
5	16	1	2	1	16	545	1	0
5	17	2	2	1	7	714	1	0
5	18	1	2	1	15	579	1	0
5	19	1	2	1	7	448	0	0
5	19	1	2	1	7	340	1	1
5	20	2	2	1	11	845	1	0
5	21	2	2	1	10	598	1	0
5	22	1	2	1	3	672	1	0
5	23	2	2	1	1	608	1	0
5	24	1	2	1	9	453	1	0
5	25	2	2	1	6	589	1	0
5	26	2	2	1	4	400	1	0
5	27	1	2	1	8	730	1	0
5	28	1	2	1	10	645	1	0
5	29	1	2	1	1	585	1	0
5	30	2	2	1	3	735	1	0
5	31	2	2	1	16	679	1	0
5	32	2	2	1	5	608	1	0
5	33	1	2	1	6	720	1	0
5	34	1	2	1	13	566	1	0
5	35	1	2	1	12	506	1	0
5	36	1	2	1	7	448	1	0
5	37	2	2	1	4	1254	1	0
5	38	2	2	1	7	573	1	0
5	39	2	2	1	14	651	1	0
5	40	1	2	1	11	567	1	0
5	41	1	2	1	15	402	1	0
5	42	1	2	1	5	500	1	0
5	43	2	2	1	6	810	0	0
5	43	2	2	1	6	707	1	1
5	44	2	2	1	10	562	1	0
5	45	1	2	1	3	706	1	0
5	46	2	2	1	15	578	1	0
5	47	1	2	1	8	816	1	0
5	48	2	2	1	13	546	1	0
5	49	1	2	1	13	645	1	0
5	50	1	2	1	2	584	1	0
5	51	2	2	1	1	685	1	0
5	52	1	2	1	10	757	1	0
5	53	2	2	1	12	639	1	0
5	54	1	2	1	9	753	1	0
5	55	2	2	1	11	624	1	0
5	56	2	2	1	8	608	1	0
5	57	1	2	1	14	633	1	0
5	58	1	2	1	16	511	1	0
5	59	2	2	1	3	675	0	0
5	59	2	2	1	3	589	1	1
5	60	1	2	1	1	568	1	0
5	61	2	2	1	2	1020	1	0
5	62	2	2	1	9	605	1	0
5	63	1	2	1	6	686	0	0
5	63	1	2	1	6	333	1	1
5	64	2	2	1	4	776	1	0
