# Supplementary material for: Sound iconicity of abstract concepts: Place of articulation is implicitly associated with abstract concepts of size and social dominance
Source: PLoS One. 2017 Nov 1;12(11):e0187196. doi: 10.1371/journal.pone.0187196 (PMC5665516; doi:10.1371/journal.pone.0187196)
Supplement: S1 Dataset — Folder contains text files with original data of IAT experiments. Each text file represents data from one participant. Together with the data the folder also contains a ‘read me’ file that explains how to read the files. (ZIP) [file pone.0187196.s003.zip › S2 Folder with data-files/1_37_21_10_200614.txt]

No_Block	Trial	Modality_Stimulus	Allocation_Visual	Allocation_Acoustic	No_Stimulus	Reaction_Time	Correctness	Repetition
3	1	2	2	2	4	787	1	0
3	2	2	2	2	3	575	1	0
3	3	1	2	2	14	572	1	0
3	4	2	2	2	7	753	1	0
3	5	1	2	2	3	549	1	0
3	6	1	2	2	1	541	1	0
3	7	1	2	2	9	672	1	0
3	8	2	2	2	8	770	1	0
3	9	2	2	2	6	376	1	0
3	10	2	2	2	5	452	1	0
3	11	1	2	2	5	641	1	0
3	12	1	2	2	6	529	1	0
3	13	1	2	2	15	503	1	0
3	14	2	2	2	14	629	1	0
3	15	2	2	2	16	666	1	0
3	16	2	2	2	10	596	1	0
3	17	1	2	2	12	554	1	0
3	18	2	2	2	13	829	1	0
3	19	1	2	2	7	569	1	0
3	20	2	2	2	11	599	1	0
3	21	2	2	2	12	576	1	0
3	22	1	2	2	11	595	1	0
3	23	2	2	2	9	589	1	0
3	24	1	2	2	10	472	1	0
3	25	1	2	2	8	601	1	0
3	26	2	2	2	15	609	1	0
3	27	2	2	2	1	623	1	0
3	28	1	2	2	16	470	1	0
3	29	2	2	2	2	760	1	0
3	30	2	2	2	7	345	1	0
3	31	2	2	2	15	500	1	0
3	32	1	2	2	2	512	1	0
3	33	1	2	2	13	533	1	0
3	34	2	2	2	12	1268	1	0
3	35	2	2	2	10	436	1	0
3	36	2	2	2	1	426	0	0
3	36	2	2	2	1	520	1	1
3	37	1	2	2	4	661	1	0
3	38	1	2	2	11	577	1	0
3	39	1	2	2	6	948	1	0
3	40	2	2	2	9	846	1	0
3	41	2	2	2	4	473	0	0
3	41	2	2	2	4	419	1	1
3	42	1	2	2	1	662	1	0
3	43	2	2	2	13	667	1	0
3	44	1	2	2	10	568	1	0
3	45	1	2	2	15	797	1	0
3	46	2	2	2	14	872	1	0
3	47	2	2	2	2	604	1	0
3	48	2	2	2	6	390	1	0
3	49	1	2	2	16	781	1	0
3	50	1	2	2	12	787	1	0
3	51	1	2	2	13	488	1	0
3	52	2	2	2	8	873	1	0
3	53	1	2	2	8	701	1	0
3	54	2	2	2	3	791	1	0
3	55	2	2	2	11	376	0	0
3	55	2	2	2	11	337	1	1
3	56	1	2	2	9	478	1	0
3	57	1	2	2	3	684	1	0
3	58	1	2	2	4	503	1	0
3	59	2	2	2	5	624	1	0
3	60	1	2	2	2	560	1	0
3	61	2	2	2	16	489	0	0
3	61	2	2	2	16	323	1	1
3	62	2	2	2	10	552	1	0
3	63	1	2	2	7	494	1	0
3	64	1	2	2	5	431	1	0
5	1	2	2	1	8	867	1	0
5	2	1	2	1	4	512	1	0
5	3	2	2	1	3	650	1	0
5	4	1	2	1	1	870	1	0
5	5	2	2	1	11	808	1	0
5	6	1	2	1	16	810	1	0
5	7	2	2	1	1	636	1	0
5	8	1	2	1	7	672	1	0
5	9	2	2	1	10	528	1	0
5	10	2	2	1	16	427	1	0
5	11	1	2	1	11	828	1	0
5	12	1	2	1	10	494	1	0
5	13	1	2	1	5	538	1	0
5	14	1	2	1	9	714	1	0
5	15	2	2	1	6	811	1	0
5	16	1	2	1	14	527	1	0
5	17	2	2	1	9	544	1	0
5	18	2	2	1	13	347	1	0
5	19	1	2	1	2	773	1	0
5	20	1	2	1	13	417	0	0
5	20	1	2	1	13	486	1	1
5	21	1	2	1	8	1113	1	0
5	22	2	2	1	14	858	1	0
5	23	2	2	1	4	472	1	0
5	24	2	2	1	5	873	1	0
5	25	1	2	1	6	504	0	0
5	25	1	2	1	6	328	1	1
5	26	2	2	1	2	1273	1	0
5	27	1	2	1	15	1262	1	0
5	28	1	2	1	3	627	1	0
5	29	2	2	1	7	673	1	0
5	30	1	2	1	12	1277	0	0
5	30	1	2	1	12	320	1	1
5	31	2	2	1	12	730	1	0
5	32	1	2	1	14	691	0	0
5	32	1	2	1	14	305	1	1
5	33	2	2	1	15	860	0	0
5	33	2	2	1	15	263	1	1
5	34	2	2	1	6	711	1	0
5	35	1	2	1	9	768	1	0
5	36	2	2	1	13	778	0	0
5	36	2	2	1	13	297	1	1
5	37	1	2	1	7	684	0	0
5	37	1	2	1	7	309	1	1
5	38	1	2	1	12	725	1	0
5	39	1	2	1	13	523	1	0
5	40	2	2	1	12	662	1	0
5	41	2	2	1	10	558	1	0
5	42	2	2	1	14	339	1	0
5	43	1	2	1	2	832	0	0
5	43	1	2	1	2	283	1	1
5	44	1	2	1	5	465	1	0
5	45	1	2	1	10	671	1	0
5	46	2	2	1	9	637	1	0
5	47	2	2	1	8	488	0	0
5	47	2	2	1	8	389	1	1
5	48	2	2	1	2	469	1	0
5	49	1	2	1	11	605	1	0
5	50	1	2	1	1	484	1	0
5	51	2	2	1	5	666	1	0
5	52	1	2	1	8	505	0	0
5	52	1	2	1	8	280	1	1
5	53	2	2	1	15	804	1	0
5	54	1	2	1	4	1818	0	0
5	54	1	2	1	4	364	1	1
5	55	2	2	1	7	360	0	0
5	55	2	2	1	7	300	1	1
5	56	1	2	1	15	627	1	0
5	57	1	2	1	16	612	1	0
5	58	2	2	1	1	1844	1	0
5	59	2	2	1	4	452	1	0
5	60	1	2	1	3	751	1	0
5	61	1	2	1	6	565	1	0
5	62	1	2	1	6	575	1	0
5	63	2	2	1	3	651	0	0
5	63	2	2	1	3	220	1	1
5	64	1	2	1	1	388	0	0
5	64	1	2	1	1	297	1	1
