# Supplementary material for: Sound iconicity of abstract concepts: Place of articulation is implicitly associated with abstract concepts of size and social dominance
Source: PLoS One. 2017 Nov 1;12(11):e0187196. doi: 10.1371/journal.pone.0187196 (PMC5665516; doi:10.1371/journal.pone.0187196)
Supplement: S1 Dataset — Folder contains text files with original data of IAT experiments. Each text file represents data from one participant. Together with the data the folder also contains a ‘read me’ file that explains how to read the files. (ZIP) [file pone.0187196.s003.zip › S2 Folder with data-files/2_37_0_01_011214.txt]

No_Block	Trial	Modality_Stimulus	Allocation_Visual	Allocation_Acoustic	No_Stimulus	Reaction_Time	Correctness	Repetition
3	1	2	2	1	3	1273	0	0
3	1	2	2	1	3	664	1	1
3	2	1	2	1	9	932	1	0
3	3	1	2	1	6	576	1	0
3	4	1	2	1	8	767	1	0
3	5	2	2	1	12	717	1	0
3	6	2	2	1	2	738	1	0
3	7	1	2	1	14	831	1	0
3	8	1	2	1	12	451	1	0
3	9	1	2	1	11	413	1	0
3	10	1	2	1	5	562	1	0
3	11	2	2	1	9	752	1	0
3	12	1	2	1	15	601	1	0
3	13	1	2	1	3	495	1	0
3	14	2	2	1	14	895	1	0
3	15	1	2	1	16	636	1	0
3	16	2	2	1	8	778	1	0
3	17	1	2	1	10	494	1	0
3	18	2	2	1	10	568	1	0
3	19	2	2	1	6	464	0	0
3	19	2	2	1	6	532	1	1
3	20	1	2	1	13	648	1	0
3	21	1	2	1	2	786	0	0
3	21	1	2	1	2	304	1	1
3	22	1	2	1	7	821	1	0
3	23	2	2	1	16	888	1	0
3	24	1	2	1	1	652	1	0
3	25	2	2	1	15	760	0	0
3	25	2	2	1	15	1037	1	1
3	26	2	2	1	1	686	1	0
3	27	1	2	1	4	765	1	0
3	28	2	2	1	11	763	1	0
3	29	1	2	1	13	738	1	0
3	30	2	2	1	4	1411	1	0
3	31	1	2	1	12	432	1	0
3	32	2	2	1	7	626	1	0
3	33	2	2	1	13	664	1	0
3	34	1	2	1	16	553	1	0
3	35	2	2	1	5	729	1	0
3	36	2	2	1	14	691	1	0
3	37	2	2	1	4	660	1	0
3	38	1	2	1	10	495	1	0
3	39	1	2	1	8	545	1	0
3	40	2	2	1	2	715	1	0
3	41	1	2	1	2	615	1	0
3	42	2	2	1	7	725	1	0
3	43	2	2	1	11	730	1	0
3	44	1	2	1	1	486	1	0
3	45	1	2	1	5	432	1	0
3	46	1	2	1	15	404	1	0
3	47	2	2	1	10	674	1	0
3	48	1	2	1	4	472	1	0
3	49	2	2	1	6	670	1	0
3	50	1	2	1	3	464	1	0
3	51	1	2	1	7	447	1	0
3	52	2	2	1	9	806	1	0
3	53	1	2	1	6	353	1	0
3	54	2	2	1	8	643	1	0
3	55	1	2	1	14	514	1	0
3	56	2	2	1	12	729	1	0
3	57	1	2	1	11	421	1	0
3	58	1	2	1	9	329	1	0
3	59	2	2	1	13	1078	1	0
3	60	1	2	1	6	377	1	0
3	61	1	2	1	3	444	1	0
3	62	1	2	1	16	373	1	0
3	63	2	2	1	5	1074	1	0
3	64	2	2	1	1	664	1	0
5	1	1	2	2	4	1022	1	0
5	2	2	2	2	16	735	0	0
5	2	2	2	2	16	671	1	1
5	3	2	2	2	11	2027	0	0
5	3	2	2	2	11	583	1	1
5	4	1	2	2	13	577	1	0
5	5	2	2	2	8	1082	1	0
5	6	1	2	2	6	640	1	0
5	7	2	2	2	1	659	1	0
5	8	2	2	2	4	614	1	0
5	9	1	2	2	1	574	1	0
5	10	2	2	2	12	856	1	0
5	11	1	2	2	7	887	1	0
5	12	1	2	2	5	564	1	0
5	13	1	2	2	16	578	1	0
5	14	1	2	2	2	660	1	0
5	15	1	2	2	9	519	1	0
5	16	2	2	2	10	755	0	0
5	16	2	2	2	10	487	1	1
5	17	1	2	2	10	467	1	0
5	18	1	2	2	12	474	1	0
5	19	2	2	2	5	788	1	0
5	20	2	2	2	7	782	1	0
5	21	1	2	2	8	718	1	0
5	22	1	2	2	3	401	1	0
5	23	1	2	2	15	400	1	0
5	24	1	2	2	11	429	1	0
5	25	2	2	2	9	1301	1	0
5	26	2	2	2	13	756	0	0
5	26	2	2	2	13	509	1	1
5	27	2	2	2	15	783	1	0
5	28	1	2	2	14	525	1	0
5	29	2	2	2	14	747	1	0
5	30	2	2	2	2	728	1	0
5	31	2	2	2	3	720	1	0
5	32	1	2	2	1	454	1	0
5	33	1	2	2	2	421	1	0
5	34	2	2	2	6	1174	1	0
5	35	1	2	2	12	593	1	0
5	36	1	2	2	16	477	1	0
5	37	2	2	2	3	710	1	0
5	38	2	2	2	9	745	1	0
5	39	1	2	2	3	470	1	0
5	40	2	2	2	14	908	1	0
5	41	1	2	2	5	434	1	0
5	42	2	2	2	2	703	1	0
5	43	1	2	2	15	413	1	0
5	44	2	2	2	7	595	1	0
5	45	1	2	2	10	503	1	0
5	46	1	2	2	11	373	1	0
5	47	2	2	2	8	589	1	0
5	48	2	2	2	11	657	1	0
5	49	2	2	2	5	686	1	0
5	50	1	2	2	8	416	1	0
5	51	1	2	2	13	320	1	0
5	52	1	2	2	4	315	1	0
5	53	2	2	2	15	656	1	0
5	54	1	2	2	9	390	1	0
5	55	2	2	2	10	638	1	0
5	56	1	2	2	6	384	1	0
5	57	1	2	2	7	317	1	0
5	58	2	2	2	4	647	1	0
5	59	1	2	2	14	374	1	0
5	60	1	2	2	7	322	1	0
5	61	2	2	2	13	1376	1	0
5	62	2	2	2	1	528	1	0
5	63	1	2	2	15	432	1	0
5	64	1	2	2	5	315	1	0
