# Supplementary material for: Sound iconicity of abstract concepts: Place of articulation is implicitly associated with abstract concepts of size and social dominance
Source: PLoS One. 2017 Nov 1;12(11):e0187196. doi: 10.1371/journal.pone.0187196 (PMC5665516; doi:10.1371/journal.pone.0187196)
Supplement: S1 Dataset — Folder contains text files with original data of IAT experiments. Each text file represents data from one participant. Together with the data the folder also contains a ‘read me’ file that explains how to read the files. (ZIP) [file pone.0187196.s003.zip › S2 Folder with data-files/2_37_0_02_041214.txt]

No_Block	Trial	Modality_Stimulus	Allocation_Visual	Allocation_Acoustic	No_Stimulus	Reaction_Time	Correctness	Repetition
3	1	2	1	1	2	851	1	0
3	2	1	1	1	10	866	1	0
3	3	2	1	1	8	608	1	0
3	4	1	1	1	1	1646	0	0
3	4	1	1	1	1	2043	1	1
3	5	2	1	1	12	1176	1	0
3	6	1	1	1	11	855	1	0
3	7	1	1	1	14	534	1	0
3	8	2	1	1	11	704	1	0
3	9	2	1	1	5	623	1	0
3	10	1	1	1	3	1065	0	0
3	10	1	1	1	3	1019	1	1
3	11	2	1	1	6	1163	1	0
3	12	1	1	1	9	836	1	0
3	13	1	1	1	12	440	1	0
3	14	1	1	1	5	829	0	0
3	14	1	1	1	5	2753	1	1
3	15	2	1	1	1	749	1	0
3	16	2	1	1	13	634	1	0
3	17	1	1	1	13	2042	1	0
3	18	1	1	1	4	1015	1	0
3	19	2	1	1	16	754	1	0
3	20	1	1	1	15	724	1	0
3	21	1	1	1	16	628	1	0
3	22	2	1	1	15	777	1	0
3	23	2	1	1	9	472	1	0
3	24	2	1	1	4	393	1	0
3	25	1	1	1	7	1145	1	0
3	26	1	1	1	6	1318	0	0
3	26	1	1	1	6	1591	1	1
3	27	1	1	1	2	979	1	0
3	28	2	1	1	3	1480	1	0
3	29	2	1	1	7	793	1	0
3	30	1	1	1	8	1263	0	0
3	30	1	1	1	8	1618	1	1
3	31	2	1	1	14	1075	1	0
3	32	1	1	1	13	700	1	0
3	33	1	1	1	14	487	1	0
3	34	1	1	1	2	435	1	0
3	35	2	1	1	10	703	1	0
3	36	2	1	1	10	486	1	0
3	37	2	1	1	6	386	0	0
3	37	2	1	1	6	908	1	1
3	38	1	1	1	10	650	1	0
3	39	2	1	1	7	555	1	0
3	40	2	1	1	15	345	0	0
3	40	2	1	1	15	1313	1	1
3	41	2	1	1	5	614	0	0
3	41	2	1	1	5	687	1	1
3	42	1	1	1	7	1204	1	0
3	43	1	1	1	15	1048	1	0
3	44	2	1	1	9	648	1	0
3	45	2	1	1	14	485	1	0
3	46	2	1	1	13	356	1	0
3	47	1	1	1	6	1744	1	0
3	48	2	1	1	16	1242	1	0
3	49	2	1	1	8	401	1	0
3	50	1	1	1	11	691	1	0
3	51	2	1	1	3	1371	1	0
3	52	1	1	1	12	875	1	0
3	53	1	1	1	9	1452	1	0
3	54	1	1	1	5	471	1	0
3	55	2	1	1	4	676	1	0
3	56	2	1	1	11	714	1	0
3	57	2	1	1	12	615	1	0
3	58	1	1	1	1	1289	0	0
3	58	1	1	1	1	685	1	1
3	59	1	1	1	8	971	0	0
3	59	1	1	1	8	133	1	1
3	60	1	1	1	3	1132	1	0
3	61	2	1	1	1	1379	1	0
3	62	1	1	1	4	1009	1	0
3	63	2	1	1	2	652	1	0
3	64	2	1	1	15	830	1	0
5	1	2	1	2	11	1190	1	0
5	2	1	1	2	3	1203	0	0
5	2	1	1	2	3	750	1	1
5	3	2	1	2	12	982	1	0
5	4	2	1	2	5	1246	1	0
5	5	1	1	2	1	1409	0	0
5	5	1	1	2	1	749	1	1
5	6	1	1	2	4	1171	1	0
5	7	1	1	2	11	821	1	0
5	8	2	1	2	16	1289	1	0
5	9	1	1	2	13	1628	1	0
5	10	2	1	2	13	1159	1	0
5	11	1	1	2	10	877	1	0
5	12	2	1	2	4	1684	1	0
5	13	1	1	2	8	3768	0	0
5	13	1	1	2	8	566	1	1
5	14	1	1	2	12	809	1	0
5	15	2	1	2	10	514	0	0
5	15	2	1	2	10	1288	1	1
5	16	2	1	2	3	567	1	0
5	17	2	1	2	7	465	1	0
5	18	1	1	2	6	5346	1	0
5	19	2	1	2	1	715	1	0
5	20	2	1	2	15	598	1	0
5	21	2	1	2	14	430	1	0
5	22	1	1	2	15	804	1	0
5	23	2	1	2	8	1910	0	0
5	23	2	1	2	8	1163	1	1
5	24	2	1	2	6	690	1	0
5	25	2	1	2	2	443	1	0
5	26	1	1	2	9	1695	1	0
5	27	2	1	2	9	924	1	0
5	28	2	1	2	14	550	1	0
5	29	2	1	2	2	426	0	0
5	29	2	1	2	2	408	1	1
5	30	1	1	2	2	2560	1	0
5	31	2	1	2	4	1316	0	0
5	31	2	1	2	4	632	1	1
5	32	1	1	2	7	2068	1	0
5	33	2	1	2	10	597	1	0
5	34	2	1	2	9	387	1	0
5	35	1	1	2	5	2149	0	0
5	35	1	1	2	5	150	1	1
5	36	1	1	2	14	803	1	0
5	37	2	1	2	16	1066	1	0
5	38	1	1	2	16	3569	1	0
5	39	2	1	2	13	904	1	0
5	40	2	1	2	8	639	1	0
5	41	1	1	2	14	1175	1	0
5	42	1	1	2	9	630	1	0
5	43	1	1	2	6	1431	1	0
5	44	1	1	2	11	813	1	0
5	45	2	1	2	11	1799	1	0
5	46	2	1	2	7	592	1	0
5	47	2	1	2	6	372	1	0
5	48	1	1	2	16	2471	1	0
5	49	2	1	2	15	875	1	0
5	50	1	1	2	1	2311	1	0
5	51	2	1	2	1	1074	1	0
5	52	2	1	2	5	1615	0	0
5	52	2	1	2	5	438	1	1
5	53	1	1	2	7	792	1	0
5	54	1	1	2	5	691	1	0
5	55	2	1	2	12	1297	1	0
5	56	2	1	2	3	551	1	0
5	57	1	1	2	15	644	1	0
5	58	2	1	2	5	4163	1	0
5	59	1	1	2	13	843	1	0
5	60	1	1	2	4	1026	1	0
5	61	1	1	2	2	529	1	0
5	62	2	1	2	10	1006	1	0
5	63	1	1	2	8	1300	1	0
5	64	2	1	2	13	1413	1	0
