# Supplementary material for: Sound iconicity of abstract concepts: Place of articulation is implicitly associated with abstract concepts of size and social dominance
Source: PLoS One. 2017 Nov 1;12(11):e0187196. doi: 10.1371/journal.pone.0187196 (PMC5665516; doi:10.1371/journal.pone.0187196)
Supplement: S1 Dataset — Folder contains text files with original data of IAT experiments. Each text file represents data from one participant. Together with the data the folder also contains a ‘read me’ file that explains how to read the files. (ZIP) [file pone.0187196.s003.zip › S2 Folder with data-files/2_37_0_03_041214.txt]

No_Block	Trial	Modality_Stimulus	Allocation_Visual	Allocation_Acoustic	No_Stimulus	Reaction_Time	Correctness	Repetition
3	1	2	1	2	16	984	1	0
3	2	1	1	2	12	2206	1	0
3	3	2	1	2	8	658	1	0
3	4	2	1	2	6	461	1	0
3	5	1	1	2	13	5722	1	0
3	6	1	1	2	1	805	0	0
3	6	1	1	2	1	1388	1	1
3	7	2	1	2	5	562	1	0
3	8	1	1	2	16	1540	1	0
3	9	2	1	2	13	625	1	0
3	10	2	1	2	11	696	1	0
3	11	1	1	2	10	626	0	0
3	11	1	1	2	10	637	1	1
3	12	1	1	2	11	947	1	0
3	13	1	1	2	5	683	1	0
3	14	1	1	2	6	577	1	0
3	15	1	1	2	3	706	1	0
3	16	1	1	2	2	497	1	0
3	17	1	1	2	15	725	1	0
3	18	2	1	2	2	948	1	0
3	19	2	1	2	7	403	1	0
3	20	1	1	2	8	782	1	0
3	21	2	1	2	3	569	1	0
3	22	1	1	2	9	745	1	0
3	23	1	1	2	14	770	1	0
3	24	1	1	2	4	619	1	0
3	25	2	1	2	14	816	1	0
3	26	2	1	2	4	581	1	0
3	27	2	1	2	10	953	1	0
3	28	1	1	2	7	794	1	0
3	29	2	1	2	9	960	1	0
3	30	1	1	2	10	629	1	0
3	31	2	1	2	12	1991	1	0
3	32	2	1	2	15	794	1	0
3	33	1	1	2	15	657	1	0
3	34	2	1	2	1	1038	1	0
3	35	1	1	2	13	558	1	0
3	36	1	1	2	8	531	1	0
3	37	2	1	2	11	609	1	0
3	38	2	1	2	6	460	0	0
3	38	2	1	2	6	606	1	1
3	39	1	1	2	12	1962	1	0
3	40	1	1	2	1	440	1	0
3	41	2	1	2	16	930	1	0
3	42	2	1	2	14	550	1	0
3	43	2	1	2	13	653	1	0
3	44	1	1	2	4	746	1	0
3	45	2	1	2	3	544	1	0
3	46	2	1	2	9	616	1	0
3	47	1	1	2	3	714	1	0
3	48	2	1	2	5	616	1	0
3	49	1	1	2	16	605	1	0
3	50	1	1	2	6	792	1	0
3	51	2	1	2	7	1465	1	0
3	52	1	1	2	2	733	1	0
3	53	1	1	2	9	566	1	0
3	54	2	1	2	1	577	1	0
3	55	2	1	2	8	531	1	0
3	56	1	1	2	11	984	1	0
3	57	1	1	2	7	647	1	0
3	58	2	1	2	4	582	1	0
3	59	1	1	2	14	740	1	0
3	60	1	1	2	5	921	1	0
3	61	1	1	2	10	545	1	0
3	62	2	1	2	12	704	1	0
3	63	2	1	2	10	582	1	0
3	64	1	1	2	3	781	1	0
5	1	2	1	1	2	1674	1	0
5	2	2	1	1	16	699	1	0
5	3	1	1	1	6	2834	1	0
5	4	2	1	1	4	2999	1	0
5	5	1	1	1	11	696	1	0
5	6	1	1	1	1	727	1	0
5	7	2	1	1	1	1966	1	0
5	8	1	1	1	10	770	1	0
5	9	2	1	1	14	636	1	0
5	10	2	1	1	12	390	1	0
5	11	1	1	1	4	411	1	0
5	12	2	1	1	10	419	1	0
5	13	2	1	1	13	507	1	0
5	14	1	1	1	9	864	1	0
5	15	1	1	1	8	521	1	0
5	16	1	1	1	7	514	1	0
5	17	2	1	1	9	1506	1	0
5	18	1	1	1	16	596	1	0
5	19	2	1	1	11	569	1	0
5	20	2	1	1	7	513	1	0
5	21	2	1	1	5	471	1	0
5	22	1	1	1	13	757	1	0
5	23	2	1	1	15	644	1	0
5	24	1	1	1	12	400	1	0
5	25	2	1	1	8	874	0	0
5	25	2	1	1	8	715	1	1
5	26	2	1	1	6	594	1	0
5	27	1	1	1	5	800	1	0
5	28	1	1	1	3	471	1	0
5	29	1	1	1	2	542	1	0
5	30	2	1	1	3	918	1	0
5	31	2	1	1	5	555	1	0
5	32	1	1	1	14	655	1	0
5	33	1	1	1	15	760	1	0
5	34	2	1	1	2	1142	1	0
5	35	1	1	1	12	600	1	0
5	36	2	1	1	1	1120	1	0
5	37	2	1	1	10	1200	1	0
5	38	2	1	1	11	611	1	0
5	39	1	1	1	14	652	0	0
5	39	1	1	1	14	547	1	1
5	40	2	1	1	8	2362	1	0
5	41	2	1	1	13	687	1	0
5	42	1	1	1	15	600	1	0
5	43	2	1	1	12	918	1	0
5	44	1	1	1	9	1565	1	0
5	45	2	1	1	7	1753	1	0
5	46	2	1	1	14	627	1	0
5	47	2	1	1	6	799	1	0
5	48	1	1	1	13	366	1	0
5	49	1	1	1	3	452	1	0
5	50	1	1	1	11	1429	1	0
5	51	1	1	1	2	470	1	0
5	52	2	1	1	15	748	1	0
5	53	1	1	1	16	524	1	0
5	54	2	1	1	4	455	1	0
5	55	2	1	1	16	683	1	0
5	56	1	1	1	4	627	1	0
5	57	1	1	1	10	503	1	0
5	58	2	1	1	3	717	1	0
5	59	1	1	1	8	353	1	0
5	60	2	1	1	9	641	1	0
5	61	2	1	1	4	578	1	0
5	62	1	1	1	6	399	1	0
5	63	1	1	1	7	918	1	0
5	64	1	1	1	1	1140	1	0
