# Supplementary material for: Sound iconicity of abstract concepts: Place of articulation is implicitly associated with abstract concepts of size and social dominance
Source: PLoS One. 2017 Nov 1;12(11):e0187196. doi: 10.1371/journal.pone.0187196 (PMC5665516; doi:10.1371/journal.pone.0187196)
Supplement: S1 Dataset — Folder contains text files with original data of IAT experiments. Each text file represents data from one participant. Together with the data the folder also contains a ‘read me’ file that explains how to read the files. (ZIP) [file pone.0187196.s003.zip › S2 Folder with data-files/2_37_0_05_041214.txt]

No_Block	Trial	Modality_Stimulus	Allocation_Visual	Allocation_Acoustic	No_Stimulus	Reaction_Time	Correctness	Repetition
3	1	1	1	2	5	1102	0	0
3	1	1	1	2	5	313	1	1
3	2	1	1	2	15	547	1	0
3	3	2	1	2	5	1024	1	0
3	4	1	1	2	10	726	1	0
3	5	2	1	2	12	766	1	0
3	6	1	1	2	9	592	1	0
3	7	1	1	2	16	582	1	0
3	8	2	1	2	3	851	1	0
3	9	1	1	2	11	650	1	0
3	10	1	1	2	7	533	1	0
3	11	2	1	2	9	813	1	0
3	12	2	1	2	6	586	1	0
3	13	2	1	2	13	697	1	0
3	14	1	1	2	3	799	1	0
3	15	1	1	2	2	693	1	0
3	16	1	1	2	8	682	1	0
3	17	1	1	2	4	645	1	0
3	18	2	1	2	14	890	1	0
3	19	2	1	2	2	737	1	0
3	20	1	1	2	13	910	1	0
3	21	2	1	2	16	1089	1	0
3	22	1	1	2	14	417	1	0
3	23	1	1	2	1	563	1	0
3	24	2	1	2	10	740	1	0
3	25	2	1	2	4	775	1	0
3	26	1	1	2	12	553	1	0
3	27	2	1	2	1	795	1	0
3	28	1	1	2	6	492	1	0
3	29	1	1	2	14	650	1	0
3	30	2	1	2	7	703	1	0
3	31	1	1	2	9	471	1	0
3	32	1	1	2	13	570	1	0
3	33	2	1	2	15	941	1	0
3	34	2	1	2	8	700	1	0
3	35	1	1	2	4	473	1	0
3	36	1	1	2	5	456	1	0
3	37	2	1	2	11	805	1	0
3	38	1	1	2	12	581	1	0
3	39	1	1	2	1	468	1	0
3	40	2	1	2	16	795	1	0
3	41	2	1	2	15	755	1	0
3	42	1	1	2	16	444	1	0
3	43	1	1	2	11	466	1	0
3	44	1	1	2	6	429	1	0
3	45	2	1	2	7	735	1	0
3	46	2	1	2	13	899	1	0
3	47	2	1	2	10	773	1	0
3	48	1	1	2	2	540	1	0
3	49	1	1	2	3	486	1	0
3	50	2	1	2	11	916	1	0
3	51	2	1	2	2	726	1	0
3	52	2	1	2	3	660	1	0
3	53	1	1	2	7	505	1	0
3	54	1	1	2	8	461	1	0
3	55	1	1	2	15	525	1	0
3	56	1	1	2	10	488	1	0
3	57	2	1	2	1	743	1	0
3	58	2	1	2	4	747	1	0
3	59	2	1	2	12	996	1	0
3	60	1	1	2	1	437	1	0
3	61	1	1	2	6	527	1	0
3	62	1	1	2	4	453	1	0
3	63	1	1	2	13	565	1	0
3	64	2	1	2	6	767	1	0
5	1	2	1	1	16	882	1	0
5	2	2	1	1	14	703	1	0
5	3	2	1	1	5	892	1	0
5	4	1	1	1	14	646	1	0
5	5	1	1	1	13	675	1	0
5	6	1	1	1	8	490	1	0
5	7	2	1	1	3	719	1	0
5	8	1	1	1	4	591	1	0
5	9	2	1	1	12	737	1	0
5	10	2	1	1	7	697	1	0
5	11	1	1	1	15	522	1	0
5	12	2	1	1	15	798	1	0
5	13	2	1	1	8	809	1	0
5	14	2	1	1	2	807	1	0
5	15	1	1	1	16	504	1	0
5	16	1	1	1	2	585	1	0
5	17	1	1	1	1	423	1	0
5	18	1	1	1	12	456	1	0
5	19	2	1	1	10	835	1	0
5	20	2	1	1	9	732	1	0
5	21	2	1	1	4	768	1	0
5	22	1	1	1	9	438	1	0
5	23	1	1	1	5	439	1	0
5	24	2	1	1	1	843	1	0
5	25	2	1	1	6	577	1	0
5	26	1	1	1	3	481	1	0
5	27	2	1	1	13	730	1	0
5	28	1	1	1	7	762	1	0
5	29	1	1	1	6	366	1	0
5	30	1	1	1	11	341	1	0
5	31	1	1	1	10	336	1	0
5	32	2	1	1	11	707	1	0
5	33	1	1	1	13	519	1	0
5	34	2	1	1	1	727	1	0
5	35	1	1	1	15	467	1	0
5	36	2	1	1	7	725	1	0
5	37	1	1	1	2	410	1	0
5	38	1	1	1	11	367	1	0
5	39	1	1	1	4	368	1	0
5	40	2	1	1	10	684	1	0
5	41	1	1	1	3	466	1	0
5	42	2	1	1	5	668	1	0
5	43	1	1	1	7	440	1	0
5	44	1	1	1	14	423	1	0
5	45	2	1	1	8	717	1	0
5	46	1	1	1	12	394	1	0
5	47	1	1	1	10	408	1	0
5	48	1	1	1	16	353	1	0
5	49	2	1	1	3	681	1	0
5	50	2	1	1	12	726	1	0
5	51	2	1	1	11	654	1	0
5	52	1	1	1	9	529	1	0
5	53	1	1	1	1	448	1	0
5	54	2	1	1	13	870	1	0
5	55	2	1	1	2	688	1	0
5	56	2	1	1	14	775	1	0
5	57	1	1	1	8	391	1	0
5	58	1	1	1	5	446	1	0
5	59	2	1	1	6	678	1	0
5	60	2	1	1	16	652	1	0
5	61	1	1	1	6	658	1	0
5	62	2	1	1	4	668	1	0
5	63	1	1	1	6	450	1	0
5	64	1	1	1	5	451	1	0
