# Supplementary material for: Sound iconicity of abstract concepts: Place of articulation is implicitly associated with abstract concepts of size and social dominance
Source: PLoS One. 2017 Nov 1;12(11):e0187196. doi: 10.1371/journal.pone.0187196 (PMC5665516; doi:10.1371/journal.pone.0187196)
Supplement: S1 Dataset — Folder contains text files with original data of IAT experiments. Each text file represents data from one participant. Together with the data the folder also contains a ‘read me’ file that explains how to read the files. (ZIP) [file pone.0187196.s003.zip › S2 Folder with data-files/2_37_0_09_041214.txt]

No_Block	Trial	Modality_Stimulus	Allocation_Visual	Allocation_Acoustic	No_Stimulus	Reaction_Time	Correctness	Repetition
3	1	2	1	1	3	654	1	0
3	2	1	1	1	6	612	0	0
3	2	1	1	1	6	640	1	1
3	3	1	1	1	16	672	1	0
3	4	1	1	1	4	578	1	0
3	5	2	1	1	7	780	1	0
3	6	1	1	1	15	582	1	0
3	7	2	1	1	6	591	1	0
3	8	1	1	1	9	489	1	0
3	9	1	1	1	11	473	1	0
3	10	1	1	1	8	516	1	0
3	11	2	1	1	15	559	1	0
3	12	2	1	1	13	384	1	0
3	13	2	1	1	12	529	1	0
3	14	1	1	1	5	796	1	0
3	15	2	1	1	14	654	1	0
3	16	1	1	1	10	583	1	0
3	17	1	1	1	12	494	1	0
3	18	1	1	1	13	444	1	0
3	19	2	1	1	16	533	1	0
3	20	2	1	1	8	419	0	0
3	20	2	1	1	8	369	1	1
3	21	1	1	1	1	1096	1	0
3	22	1	1	1	14	708	1	0
3	23	1	1	1	3	652	1	0
3	24	2	1	1	4	803	1	0
3	25	1	1	1	2	1296	1	0
3	26	2	1	1	5	1265	1	0
3	27	2	1	1	9	680	1	0
3	28	1	1	1	7	1409	1	0
3	29	1	1	1	15	845	1	0
3	30	2	1	1	10	574	1	0
3	31	2	1	1	11	530	1	0
3	32	1	1	1	16	894	1	0
3	33	1	1	1	9	731	1	0
3	34	2	1	1	1	721	1	0
3	35	1	1	1	8	1171	0	0
3	35	1	1	1	8	855	1	1
3	36	2	1	1	2	771	1	0
3	37	1	1	1	13	556	1	0
3	38	1	1	1	7	392	1	0
3	39	2	1	1	7	740	1	0
3	40	1	1	1	11	474	1	0
3	41	2	1	1	5	709	1	0
3	42	1	1	1	3	800	1	0
3	43	2	1	1	16	736	1	0
3	44	2	1	1	12	902	1	0
3	45	1	1	1	5	851	1	0
3	46	2	1	1	11	802	1	0
3	47	1	1	1	4	908	1	0
3	48	1	1	1	6	753	1	0
3	49	2	1	1	1	908	1	0
3	50	1	1	1	14	885	1	0
3	51	2	1	1	13	558	1	0
3	52	1	1	1	12	551	1	0
3	53	1	1	1	2	446	1	0
3	54	2	1	1	6	466	0	0
3	54	2	1	1	6	487	1	1
3	55	1	1	1	1	1204	1	0
3	56	1	1	1	10	768	1	0
3	57	2	1	1	14	869	1	0
3	58	1	1	1	1	784	1	0
3	59	2	1	1	3	743	1	0
3	60	1	1	1	8	1141	1	0
3	61	1	1	1	7	484	1	0
3	62	2	1	1	9	713	1	0
3	63	1	1	1	15	708	1	0
3	64	2	1	1	2	695	1	0
5	1	1	1	2	13	1042	1	0
5	2	2	1	2	13	1017	1	0
5	3	1	1	2	5	876	0	0
5	3	1	1	2	5	753	1	1
5	4	1	1	2	3	754	1	0
5	5	2	1	2	11	785	1	0
5	6	2	1	2	4	809	1	0
5	7	1	1	2	14	765	0	0
5	7	1	1	2	14	789	1	1
5	8	1	1	2	10	1087	1	0
5	9	2	1	2	9	2293	1	0
5	10	1	1	2	16	1177	0	0
5	10	1	1	2	16	2309	1	1
5	11	1	1	2	1	971	1	0
5	12	2	1	2	7	1073	1	0
5	13	1	1	2	15	2113	1	0
5	14	2	1	2	1	654	1	0
5	15	1	1	2	2	961	1	0
5	16	2	1	2	16	640	1	0
5	17	2	1	2	2	521	0	0
5	17	2	1	2	2	881	1	1
5	18	1	1	2	11	867	1	0
5	19	1	1	2	12	882	1	0
5	20	2	1	2	5	798	1	0
5	21	1	1	2	4	728	1	0
5	22	2	1	2	15	660	1	0
5	23	2	1	2	10	754	1	0
5	24	2	1	2	8	627	1	0
5	25	1	1	2	9	474	1	0
5	26	1	1	2	7	593	1	0
5	27	2	1	2	12	699	1	0
5	28	1	1	2	6	775	1	0
5	29	2	1	2	6	710	1	0
5	30	2	1	2	14	1161	1	0
5	31	1	1	2	8	562	1	0
5	32	1	1	2	15	615	1	0
5	33	2	1	2	3	741	1	0
5	34	2	1	2	6	470	1	0
5	35	1	1	2	6	1030	1	0
5	36	2	1	2	9	673	1	0
5	37	1	1	2	1	1037	1	0
5	38	1	1	2	5	509	1	0
5	39	1	1	2	3	444	1	0
5	40	2	1	2	8	846	1	0
5	41	1	1	2	7	359	1	0
5	42	2	1	2	5	493	1	0
5	43	1	1	2	8	367	1	0
5	44	1	1	2	9	378	1	0
5	45	2	1	2	12	634	1	0
5	46	1	1	2	11	393	1	0
5	47	2	1	2	1	508	1	0
5	48	1	1	2	13	419	1	0
5	49	2	1	2	11	649	1	0
5	50	2	1	2	10	496	0	0
5	50	2	1	2	10	335	1	1
5	51	1	1	2	10	390	1	0
5	52	1	1	2	16	294	1	0
5	53	2	1	2	15	836	1	0
5	54	1	1	2	4	342	1	0
5	55	2	1	2	13	523	1	0
5	56	2	1	2	14	633	1	0
5	57	1	1	2	12	455	1	0
5	58	1	1	2	2	271	1	0
5	59	1	1	2	14	338	1	0
5	60	2	1	2	4	780	1	0
5	61	2	1	2	2	579	1	0
5	62	1	1	2	8	495	1	0
5	63	2	1	2	3	497	1	0
5	64	1	1	2	7	335	1	0
