# Supplementary material for: Sound iconicity of abstract concepts: Place of articulation is implicitly associated with abstract concepts of size and social dominance
Source: PLoS One. 2017 Nov 1;12(11):e0187196. doi: 10.1371/journal.pone.0187196 (PMC5665516; doi:10.1371/journal.pone.0187196)
Supplement: S1 Dataset — Folder contains text files with original data of IAT experiments. Each text file represents data from one participant. Together with the data the folder also contains a ‘read me’ file that explains how to read the files. (ZIP) [file pone.0187196.s003.zip › S2 Folder with data-files/2_37_0_16_051214.txt]

No_Block	Trial	Modality_Stimulus	Allocation_Visual	Allocation_Acoustic	No_Stimulus	Reaction_Time	Correctness	Repetition
3	1	2	2	1	6	838	1	0
3	2	1	2	1	13	564	1	0
3	3	1	2	1	11	524	1	0
3	4	1	2	1	3	703	0	0
3	4	1	2	1	3	746	1	1
3	5	2	2	1	9	939	1	0
3	6	1	2	1	2	1009	0	0
3	6	1	2	1	2	336	1	1
3	7	2	2	1	13	2114	1	0
3	8	1	2	1	16	768	0	0
3	8	1	2	1	16	382	1	1
3	9	2	2	1	14	900	1	0
3	10	1	2	1	14	1030	1	0
3	11	2	2	1	8	589	1	0
3	12	1	2	1	4	979	0	0
3	12	1	2	1	4	515	1	1
3	13	2	2	1	12	1102	0	0
3	13	2	2	1	12	3713	1	1
3	14	1	2	1	15	693	1	0
3	15	1	2	1	10	860	1	0
3	16	1	2	1	12	605	1	0
3	17	2	2	1	5	639	1	0
3	18	1	2	1	1	1176	0	0
3	18	1	2	1	1	297	1	1
3	19	2	2	1	15	2423	0	0
3	19	2	2	1	15	2319	1	1
3	20	1	2	1	8	2681	1	0
3	21	2	2	1	3	1391	1	0
3	22	1	2	1	5	1365	0	0
3	22	1	2	1	5	292	1	1
3	23	2	2	1	16	4850	1	0
3	24	2	2	1	10	561	1	0
3	25	1	2	1	9	762	1	0
3	26	1	2	1	6	1050	0	0
3	26	1	2	1	6	573	1	1
3	27	2	2	1	1	762	1	0
3	28	1	2	1	7	2306	0	0
3	28	1	2	1	7	250	1	1
3	29	1	2	1	10	635	1	0
3	30	1	2	1	6	777	0	0
3	30	1	2	1	6	254	1	1
3	31	2	2	1	7	802	1	0
3	32	2	2	1	11	668	1	0
3	33	1	2	1	1	1482	0	0
3	33	1	2	1	1	364	1	1
3	34	2	2	1	4	897	1	0
3	35	1	2	1	14	1417	1	0
3	36	1	2	1	2	1145	0	0
3	36	1	2	1	2	264	1	1
3	37	1	2	1	12	622	1	0
3	38	1	2	1	16	732	1	0
3	39	2	2	1	2	596	1	0
3	40	2	2	1	16	478	0	0
3	40	2	2	1	16	877	1	1
3	41	2	2	1	4	758	1	0
3	42	1	2	1	4	1100	0	0
3	42	1	2	1	4	300	1	1
3	43	2	2	1	6	1560	1	0
3	44	2	2	1	15	802	1	0
3	45	1	2	1	5	1099	0	0
3	45	1	2	1	5	396	1	1
3	46	1	2	1	11	647	1	0
3	47	2	2	1	13	2075	0	0
3	47	2	2	1	13	830	1	1
3	48	1	2	1	13	930	1	0
3	49	1	2	1	7	751	0	0
3	49	1	2	1	7	283	1	1
3	50	2	2	1	1	679	1	0
3	51	2	2	1	5	672	1	0
3	52	1	2	1	9	2771	1	0
3	53	1	2	1	3	704	0	0
3	53	1	2	1	3	237	1	1
3	54	1	2	1	15	975	1	0
3	55	2	2	1	2	1386	1	0
3	56	1	2	1	8	1869	0	0
3	56	1	2	1	8	236	1	1
3	57	2	2	1	9	623	1	0
3	58	2	2	1	10	530	1	0
3	59	2	2	1	12	461	1	0
3	60	1	2	1	1	776	0	0
3	60	1	2	1	1	231	1	1
3	61	1	2	1	10	637	1	0
3	62	1	2	1	14	1795	1	0
3	63	1	2	1	7	630	0	0
3	63	1	2	1	7	454	1	1
3	64	2	2	1	8	612	1	0
5	1	2	2	2	6	1272	1	0
5	2	1	2	2	5	586	0	0
5	2	1	2	2	5	478	1	1
5	3	2	2	2	3	975	1	0
5	4	2	2	2	10	1268	1	0
5	5	1	2	2	15	1342	1	0
5	6	1	2	2	3	644	0	0
5	6	1	2	2	3	323	1	1
5	7	2	2	2	1	480	0	0
5	7	2	2	2	1	1047	1	1
5	8	2	2	2	11	694	1	0
5	9	1	2	2	13	516	1	0
5	10	2	2	2	8	729	1	0
5	11	1	2	2	11	660	1	0
5	12	1	2	2	6	516	0	0
5	12	1	2	2	6	1065	1	1
5	13	1	2	2	10	634	1	0
5	14	1	2	2	2	728	0	0
5	14	1	2	2	2	453	1	1
5	15	2	2	2	4	2254	1	0
5	16	1	2	2	12	582	1	0
5	17	2	2	2	12	1876	1	0
5	18	1	2	2	4	599	0	0
5	18	1	2	2	4	327	1	1
5	19	1	2	2	16	589	1	0
5	20	2	2	2	9	510	1	0
5	21	1	2	2	1	762	0	0
5	21	1	2	2	1	206	1	1
5	22	1	2	2	9	1263	1	0
5	23	2	2	2	2	688	1	0
5	24	1	2	2	7	573	0	0
5	24	1	2	2	7	365	1	1
5	25	2	2	2	16	800	1	0
5	26	2	2	2	7	561	1	0
5	27	1	2	2	14	546	1	0
5	28	1	2	2	8	678	0	0
5	28	1	2	2	8	450	1	1
5	29	1	2	2	7	553	0	0
5	29	1	2	2	7	321	1	1
5	30	1	2	2	5	490	0	0
5	30	1	2	2	5	314	1	1
5	31	1	2	2	4	437	0	0
5	31	1	2	2	4	291	1	1
5	32	2	2	2	5	592	1	0
5	33	2	2	2	15	792	1	0
5	34	2	2	2	14	590	1	0
5	35	1	2	2	15	601	1	0
5	36	1	2	2	1	788	0	0
5	36	1	2	2	1	235	1	1
5	37	1	2	2	6	577	0	0
5	37	1	2	2	6	253	1	1
5	38	2	2	2	13	822	1	0
5	39	2	2	2	4	470	1	0
5	40	2	2	2	7	714	1	0
5	41	1	2	2	3	526	1	0
5	42	1	2	2	16	732	1	0
5	43	2	2	2	3	688	1	0
5	44	1	2	2	11	638	1	0
5	45	1	2	2	9	493	1	0
5	46	1	2	2	14	386	1	0
5	47	2	2	2	1	484	1	0
5	48	1	2	2	2	529	0	0
5	48	1	2	2	2	224	1	1
5	49	2	2	2	15	707	1	0
5	50	1	2	2	10	719	1	0
5	51	2	2	2	2	487	1	0
5	52	1	2	2	8	817	0	0
5	52	1	2	2	8	523	1	1
5	53	1	2	2	13	517	1	0
5	54	2	2	2	13	424	1	0
5	55	2	2	2	5	446	0	0
5	55	2	2	2	5	516	1	1
5	56	1	2	2	12	569	1	0
5	57	2	2	2	10	543	1	0
5	58	2	2	2	16	384	1	0
5	59	1	2	2	9	645	1	0
5	60	1	2	2	5	529	0	0
5	60	1	2	2	5	417	1	1
5	61	1	2	2	10	803	1	0
5	62	2	2	2	9	587	1	0
5	63	1	2	2	12	1063	1	0
5	64	1	2	2	8	703	0	0
5	64	1	2	2	8	317	1	1
