# Supplementary material for: Sound iconicity of abstract concepts: Place of articulation is implicitly associated with abstract concepts of size and social dominance
Source: PLoS One. 2017 Nov 1;12(11):e0187196. doi: 10.1371/journal.pone.0187196 (PMC5665516; doi:10.1371/journal.pone.0187196)
Supplement: S1 Dataset — Folder contains text files with original data of IAT experiments. Each text file represents data from one participant. Together with the data the folder also contains a ‘read me’ file that explains how to read the files. (ZIP) [file pone.0187196.s003.zip › S2 Folder with data-files/2_37_0_17_081214.txt]

No_Block	Trial	Modality_Stimulus	2	Allocation_Acoustic	No_Stimulus	Reaction_Time	Correctness	Repetition
3	1	2	2	2	16	943	1	0
3	2	1	2	2	4	813	1	0
3	3	1	2	2	11	840	1	0
3	4	1	2	2	6	602	1	0
3	5	2	2	2	13	1285	1	0
3	6	2	2	2	3	672	1	0
3	7	1	2	2	10	718	1	0
3	8	2	2	2	14	1174	1	0
3	9	2	2	2	10	1005	1	0
3	10	2	2	2	2	1327	1	0
3	11	1	2	2	16	1107	1	0
3	12	1	2	2	3	722	1	0
3	13	2	2	2	8	943	1	0
3	14	1	2	2	14	585	1	0
3	15	1	2	2	7	637	1	0
3	16	2	2	2	7	878	1	0
3	17	2	2	2	5	904	1	0
3	18	1	2	2	1	1864	1	0
3	19	1	2	2	13	883	1	0
3	20	2	2	2	1	964	1	0
3	21	1	2	2	12	2310	1	0
3	22	2	2	2	12	753	1	0
3	23	2	2	2	9	723	1	0
3	24	1	2	2	5	804	1	0
3	25	2	2	2	15	1427	1	0
3	26	2	2	2	4	706	1	0
3	27	2	2	2	6	1121	1	0
3	28	1	2	2	15	1064	1	0
3	29	1	2	2	2	1144	1	0
3	30	1	2	2	8	633	1	0
3	31	2	2	2	11	807	1	0
3	32	2	2	2	14	1176	0	0
3	32	2	2	2	14	494	1	1
3	33	2	2	2	5	1077	1	0
3	34	1	2	2	9	628	1	0
3	35	1	2	2	2	567	1	0
3	36	2	2	2	11	773	0	0
3	36	2	2	2	11	478	1	1
3	37	1	2	2	12	1277	1	0
3	38	2	2	2	1	1100	1	0
3	39	2	2	2	4	1282	1	0
3	40	1	2	2	8	1207	1	0
3	41	1	2	2	4	1045	1	0
3	42	2	2	2	9	1074	1	0
3	43	2	2	2	6	1052	1	0
3	44	1	2	2	9	1468	1	0
3	45	2	2	2	3	2729	1	0
3	46	1	2	2	1	831	1	0
3	47	1	2	2	6	851	1	0
3	48	2	2	2	2	1123	1	0
3	49	2	2	2	7	725	1	0
3	50	2	2	2	16	655	1	0
3	51	1	2	2	7	577	1	0
3	52	1	2	2	13	601	1	0
3	53	2	2	2	10	750	1	0
3	54	1	2	2	16	822	1	0
3	55	1	2	2	3	731	1	0
3	56	2	2	2	8	1098	1	0
3	57	1	2	2	11	810	1	0
3	58	1	2	2	15	475	1	0
3	59	2	2	2	12	785	1	0
3	60	1	2	2	10	530	1	0
3	61	1	2	2	14	461	1	0
3	62	2	2	2	15	840	0	0
3	62	2	2	2	15	525	1	1
3	63	2	2	2	13	868	1	0
3	64	2	2	2	7	837	1	0
5	1	2	2	1	1	1422	1	0
5	2	2	2	1	14	1233	1	0
5	3	2	2	1	15	1108	1	0
5	4	1	2	1	4	1386	1	0
5	5	1	2	1	3	1618	1	0
5	6	1	2	1	8	739	1	0
5	7	1	2	1	9	880	1	0
5	8	2	2	1	10	1774	1	0
5	9	1	2	1	14	869	1	0
5	10	2	2	1	7	924	1	0
5	11	1	2	1	5	1164	1	0
5	12	2	2	1	9	1362	1	0
5	13	1	2	1	1	762	1	0
5	14	1	2	1	7	696	1	0
5	15	1	2	1	15	706	1	0
5	16	2	2	1	11	974	1	0
5	17	1	2	1	11	1090	1	0
5	18	1	2	1	10	596	1	0
5	19	2	2	1	8	936	0	0
5	19	2	2	1	8	818	1	1
5	20	2	2	1	13	3135	1	0
5	21	1	2	1	6	1059	1	0
5	22	2	2	1	3	921	1	0
5	23	1	2	1	12	712	1	0
5	24	1	2	1	13	548	1	0
5	25	2	2	1	5	797	1	0
5	26	2	2	1	4	650	1	0
5	27	1	2	1	2	782	1	0
5	28	1	2	1	16	608	1	0
5	29	1	2	1	14	842	1	0
5	30	2	2	1	2	936	1	0
5	31	1	2	1	10	891	1	0
5	32	2	2	1	6	717	1	0
5	33	2	2	1	16	745	1	0
5	34	1	2	1	8	1042	1	0
5	35	1	2	1	9	683	1	0
5	36	2	2	1	12	2859	1	0
5	37	2	2	1	16	675	1	0
5	38	2	2	1	2	1088	0	0
5	38	2	2	1	2	719	1	1
5	39	1	2	1	5	1332	1	0
5	40	2	2	1	8	1279	1	0
5	41	2	2	1	4	1005	1	0
5	42	2	2	1	14	921	1	0
5	43	1	2	1	7	842	1	0
5	44	1	2	1	3	895	1	0
5	45	2	2	1	12	935	0	0
5	45	2	2	1	12	775	1	1
5	46	1	2	1	15	1965	1	0
5	47	2	2	1	9	1204	1	0
5	48	2	2	1	13	732	1	0
5	49	1	2	1	4	786	1	0
5	50	2	2	1	6	865	1	0
5	51	1	2	1	6	739	1	0
5	52	2	2	1	1	1067	1	0
5	53	2	2	1	15	1014	0	0
5	53	2	2	1	15	811	1	1
5	54	1	2	1	11	889	1	0
5	55	2	2	1	3	1214	0	0
5	55	2	2	1	3	493	1	1
5	56	2	2	1	11	900	1	0
5	57	2	2	1	7	783	1	0
5	58	1	2	1	2	634	1	0
5	59	1	2	1	1	543	1	0
5	60	1	2	1	13	682	1	0
5	61	1	2	1	16	693	1	0
5	62	2	2	1	5	827	1	0
5	63	2	2	1	10	700	1	0
5	64	1	2	1	12	1698	1	0
