# Supplementary material for: Sound iconicity of abstract concepts: Place of articulation is implicitly associated with abstract concepts of size and social dominance
Source: PLoS One. 2017 Nov 1;12(11):e0187196. doi: 10.1371/journal.pone.0187196 (PMC5665516; doi:10.1371/journal.pone.0187196)
Supplement: S1 Dataset — Folder contains text files with original data of IAT experiments. Each text file represents data from one participant. Together with the data the folder also contains a ‘read me’ file that explains how to read the files. (ZIP) [file pone.0187196.s003.zip › S2 Folder with data-files/2_37_0_18_081214.txt]

No_Block	Trial	Modality_Stimulus	2	Allocation_Acoustic	No_Stimulus	Reaction_Time	Correctness	Repetition
3	1	1	2	2	7	879	1	0
3	2	1	2	2	10	524	1	0
3	3	1	2	2	6	608	1	0
3	4	2	2	2	3	627	1	0
3	5	1	2	2	11	560	1	0
3	6	2	2	2	8	733	0	0
3	6	2	2	2	8	740	1	1
3	7	1	2	2	14	625	1	0
3	8	1	2	2	8	478	1	0
3	9	2	2	2	10	608	1	0
3	10	1	2	2	15	572	1	0
3	11	1	2	2	9	502	1	0
3	12	1	2	2	12	485	1	0
3	13	1	2	2	13	398	1	0
3	14	2	2	2	5	580	1	0
3	15	2	2	2	15	546	1	0
3	16	2	2	2	2	555	1	0
3	17	1	2	2	2	837	0	0
3	17	1	2	2	2	352	1	1
3	18	1	2	2	3	582	1	0
3	19	2	2	2	9	600	1	0
3	20	2	2	2	16	418	1	0
3	21	2	2	2	13	600	1	0
3	22	1	2	2	5	531	1	0
3	23	1	2	2	16	732	1	0
3	24	1	2	2	1	486	1	0
3	25	2	2	2	4	545	1	0
3	26	2	2	2	12	625	1	0
3	27	2	2	2	14	660	1	0
3	28	1	2	2	4	525	1	0
3	29	1	2	2	11	648	1	0
3	30	1	2	2	1	649	1	0
3	31	2	2	2	11	727	1	0
3	32	1	2	2	8	585	1	0
3	33	2	2	2	6	778	1	0
3	34	2	2	2	1	603	1	0
3	35	1	2	2	2	618	1	0
3	36	2	2	2	7	558	1	0
3	37	2	2	2	2	568	1	0
3	38	1	2	2	4	502	1	0
3	39	2	2	2	11	649	1	0
3	40	1	2	2	16	707	1	0
3	41	2	2	2	13	729	1	0
3	42	1	2	2	13	511	1	0
3	43	1	2	2	15	408	1	0
3	44	2	2	2	16	616	1	0
3	45	2	2	2	3	594	1	0
3	46	1	2	2	9	487	1	0
3	47	2	2	2	8	551	1	0
3	48	1	2	2	6	671	1	0
3	49	2	2	2	15	464	1	0
3	50	2	2	2	14	565	1	0
3	51	1	2	2	5	630	1	0
3	52	2	2	2	12	509	1	0
3	53	1	2	2	7	594	1	0
3	54	2	2	2	9	544	1	0
3	55	1	2	2	14	591	1	0
3	56	2	2	2	4	512	1	0
3	57	1	2	2	10	553	1	0
3	58	2	2	2	10	780	1	0
3	59	1	2	2	12	494	1	0
3	60	1	2	2	3	574	1	0
3	61	1	2	2	4	653	1	0
3	62	2	2	2	5	782	1	0
3	63	2	2	2	6	597	1	0
3	64	1	2	2	5	638	1	0
5	1	1	2	1	8	832	1	0
5	2	2	2	1	12	785	1	0
5	3	2	2	1	5	594	1	0
5	4	2	2	1	7	504	1	0
5	5	1	2	1	3	803	1	0
5	6	1	2	1	11	580	1	0
5	7	2	2	1	9	950	1	0
5	8	2	2	1	1	626	1	0
5	9	2	2	1	15	682	1	0
5	10	1	2	1	4	634	1	0
5	11	2	2	1	3	556	1	0
5	12	2	2	1	16	597	1	0
5	13	1	2	1	6	810	1	0
5	14	2	2	1	11	796	1	0
5	15	1	2	1	2	621	1	0
5	16	2	2	1	2	636	1	0
5	17	2	2	1	10	615	1	0
5	18	2	2	1	6	514	1	0
5	19	1	2	1	9	508	1	0
5	20	2	2	1	13	612	1	0
5	21	2	2	1	4	619	1	0
5	22	2	2	1	8	543	1	0
5	23	1	2	1	15	641	0	0
5	23	1	2	1	15	481	1	1
5	24	2	2	1	14	685	1	0
5	25	2	2	1	4	599	1	0
5	26	2	2	1	10	630	1	0
5	27	1	2	1	13	870	1	0
5	28	2	2	1	14	801	1	0
5	29	1	2	1	16	624	1	0
5	30	1	2	1	5	563	1	0
5	31	2	2	1	1	774	1	0
5	32	2	2	1	11	632	1	0
5	33	1	2	1	12	791	0	0
5	33	1	2	1	12	687	1	1
5	34	1	2	1	1	778	1	0
5	35	2	2	1	7	928	1	0
5	36	1	2	1	10	759	0	0
5	36	1	2	1	10	481	1	1
5	37	1	2	1	7	781	1	0
5	38	2	2	1	15	916	1	0
5	39	1	2	1	14	747	1	0
5	40	2	2	1	16	1057	1	0
5	41	1	2	1	6	915	1	0
5	42	2	2	1	6	651	1	0
5	43	2	2	1	9	618	1	0
5	44	2	2	1	13	837	1	0
5	45	1	2	1	15	631	1	0
5	46	1	2	1	13	624	1	0
5	47	1	2	1	4	592	1	0
5	48	2	2	1	12	1336	1	0
5	49	1	2	1	12	890	1	0
5	50	2	2	1	5	730	1	0
5	51	2	2	1	8	520	1	0
5	52	1	2	1	9	479	1	0
5	53	2	2	1	2	618	1	0
5	54	2	2	1	3	582	1	0
5	55	2	2	1	9	584	1	0
5	56	1	2	1	5	797	1	0
5	57	1	2	1	10	845	1	0
5	58	2	2	1	2	663	1	0
5	59	1	2	1	11	879	1	0
5	60	1	2	1	7	502	1	0
5	61	2	2	1	11	659	1	0
5	62	2	2	1	13	647	1	0
5	63	1	2	1	2	672	1	0
5	64	1	2	1	16	905	1	0
