# Supplementary material for: Sound iconicity of abstract concepts: Place of articulation is implicitly associated with abstract concepts of size and social dominance
Source: PLoS One. 2017 Nov 1;12(11):e0187196. doi: 10.1371/journal.pone.0187196 (PMC5665516; doi:10.1371/journal.pone.0187196)
Supplement: S1 Dataset — Folder contains text files with original data of IAT experiments. Each text file represents data from one participant. Together with the data the folder also contains a ‘read me’ file that explains how to read the files. (ZIP) [file pone.0187196.s003.zip › S2 Folder with data-files/2_37_0_19_081214.txt]

No_Block	Trial	Modality_Stimulus	2	Allocation_Acoustic	No_Stimulus	Reaction_Time	Correctness	Repetition
3	1	2	2	2	8	974	1	0
3	2	2	2	2	4	950	1	0
3	3	1	2	2	13	719	1	0
3	4	2	2	2	2	1169	1	0
3	5	1	2	2	12	680	1	0
3	6	1	2	2	9	518	1	0
3	7	1	2	2	1	611	1	0
3	8	2	2	2	13	841	1	0
3	9	1	2	2	4	639	1	0
3	10	2	2	2	5	974	1	0
3	11	2	2	2	10	728	1	0
3	12	1	2	2	6	698	1	0
3	13	1	2	2	15	573	1	0
3	14	1	2	2	5	553	1	0
3	15	2	2	2	14	1056	1	0
3	16	2	2	2	7	686	1	0
3	17	1	2	2	14	609	1	0
3	18	2	2	2	3	1422	1	0
3	19	1	2	2	3	772	1	0
3	20	1	2	2	2	516	1	0
3	21	2	2	2	16	706	1	0
3	22	2	2	2	9	669	1	0
3	23	1	2	2	10	713	1	0
3	24	2	2	2	12	699	1	0
3	25	1	2	2	7	619	1	0
3	26	2	2	2	6	913	1	0
3	27	2	2	2	1	692	1	0
3	28	2	2	2	15	921	1	0
3	29	1	2	2	16	727	1	0
3	30	1	2	2	8	740	1	0
3	31	2	2	2	11	892	1	0
3	32	2	2	2	14	878	1	0
3	33	1	2	2	11	609	1	0
3	34	1	2	2	9	476	1	0
3	35	2	2	2	6	684	1	0
3	36	1	2	2	3	579	1	0
3	37	2	2	2	15	717	1	0
3	38	2	2	2	13	553	1	0
3	39	2	2	2	8	728	1	0
3	40	1	2	2	12	585	1	0
3	41	1	2	2	10	502	1	0
3	42	1	2	2	13	451	1	0
3	43	1	2	2	15	484	1	0
3	44	2	2	2	9	722	1	0
3	45	2	2	2	7	589	1	0
3	46	2	2	2	10	1498	1	0
3	47	1	2	2	11	625	1	0
3	48	2	2	2	5	1464	1	0
3	49	2	2	2	3	655	1	0
3	50	2	2	2	2	719	1	0
3	51	1	2	2	5	684	1	0
3	52	2	2	2	11	592	1	0
3	53	2	2	2	12	613	1	0
3	54	2	2	2	4	944	1	0
3	55	1	2	2	2	656	1	0
3	56	2	2	2	1	913	1	0
3	57	2	2	2	16	711	1	0
3	58	1	2	2	8	853	1	0
3	59	2	2	2	7	810	1	0
3	60	1	2	2	14	618	1	0
3	61	1	2	2	16	528	1	0
3	62	1	2	2	4	903	1	0
3	63	2	2	2	9	2070	1	0
3	64	2	2	2	6	688	1	0
5	1	1	2	1	12	1152	1	0
5	2	1	2	1	10	505	1	0
5	3	2	2	1	5	1167	1	0
5	4	2	2	1	3	634	1	0
5	5	1	2	1	1	804	1	0
5	6	2	2	1	8	1255	1	0
5	7	1	2	1	6	652	1	0
5	8	1	2	1	15	982	1	0
5	9	1	2	1	5	495	0	0
5	9	1	2	1	5	261	1	1
5	10	1	2	1	9	554	1	0
5	11	1	2	1	16	1197	0	0
5	11	1	2	1	16	302	1	1
5	12	1	2	1	8	1037	0	0
5	12	1	2	1	8	229	1	1
5	13	1	2	1	11	1396	1	0
5	14	2	2	1	4	1418	1	0
5	15	1	2	1	4	848	1	0
5	16	1	2	1	14	1953	1	0
5	17	2	2	1	6	1061	1	0
5	18	2	2	1	10	704	1	0
5	19	1	2	1	3	805	1	0
5	20	1	2	1	2	631	1	0
5	21	2	2	1	7	1811	0	0
5	21	2	2	1	7	380	1	1
5	22	2	2	1	12	746	1	0
5	23	2	2	1	15	686	1	0
5	24	1	2	1	7	767	1	0
5	25	1	2	1	13	792	1	0
5	26	1	2	1	15	582	1	0
5	27	2	2	1	13	999	1	0
5	28	2	2	1	2	1637	0	0
5	28	2	2	1	2	430	1	1
5	29	2	2	1	9	982	1	0
5	30	1	2	1	4	1589	1	0
5	31	2	2	1	11	1108	0	0
5	31	2	2	1	11	344	1	1
5	32	1	2	1	14	574	1	0
5	33	2	2	1	14	620	1	0
5	34	2	2	1	1	590	0	0
5	34	2	2	1	1	417	1	1
5	35	1	2	1	1	772	1	0
5	36	1	2	1	11	604	1	0
5	37	1	2	1	5	566	1	0
5	38	1	2	1	12	661	1	0
5	39	2	2	1	16	1325	1	0
5	40	2	2	1	5	728	1	0
5	41	2	2	1	10	842	0	0
5	41	2	2	1	10	444	1	1
5	42	1	2	1	10	704	1	0
5	43	2	2	1	9	1671	1	0
5	44	1	2	1	2	1169	1	0
5	45	2	2	1	12	2410	0	0
5	45	2	2	1	12	260	1	1
5	46	1	2	1	3	663	1	0
5	47	1	2	1	6	786	1	0
5	48	2	2	1	2	755	1	0
5	49	1	2	1	9	863	1	0
5	50	2	2	1	8	784	1	0
5	51	1	2	1	16	591	1	0
5	52	1	2	1	13	546	1	0
5	53	1	2	1	8	805	1	0
5	54	2	2	1	14	1344	1	0
5	55	1	2	1	7	616	1	0
5	56	1	2	1	2	788	1	0
5	57	1	2	1	13	668	1	0
5	58	2	2	1	1	909	1	0
5	59	1	2	1	8	716	1	0
5	60	2	2	1	7	874	1	0
5	61	2	2	1	11	713	1	0
5	62	2	2	1	4	617	1	0
5	63	1	2	1	4	949	1	0
5	64	2	2	1	6	724	0	0
5	64	2	2	1	6	476	1	1
