# Supplementary material for: Sound iconicity of abstract concepts: Place of articulation is implicitly associated with abstract concepts of size and social dominance
Source: PLoS One. 2017 Nov 1;12(11):e0187196. doi: 10.1371/journal.pone.0187196 (PMC5665516; doi:10.1371/journal.pone.0187196)
Supplement: S1 Dataset — Folder contains text files with original data of IAT experiments. Each text file represents data from one participant. Together with the data the folder also contains a ‘read me’ file that explains how to read the files. (ZIP) [file pone.0187196.s003.zip › S2 Folder with data-files/2_37_0_20_081214.txt]

No_Block	Trial	Modality_Stimulus	Allocation_Visual	Allocation_Acoustic	No_Stimulus	Reaction_Time	Correctness	Repetition
3	1	1	2	2	15	726	1	0
3	2	1	2	2	4	539	1	0
3	3	1	2	2	2	833	1	0
3	4	2	2	2	3	805	1	0
3	5	1	2	2	6	811	1	0
3	6	1	2	2	14	582	1	0
3	7	2	2	2	1	611	1	0
3	8	2	2	2	12	719	0	0
3	8	2	2	2	12	369	1	1
3	9	1	2	2	16	677	1	0
3	10	1	2	2	12	523	1	0
3	11	2	2	2	8	683	1	0
3	12	2	2	2	11	655	1	0
3	13	2	2	2	2	775	1	0
3	14	1	2	2	10	756	1	0
3	15	1	2	2	8	573	1	0
3	16	1	2	2	11	601	1	0
3	17	1	2	2	13	1046	1	0
3	18	2	2	2	5	909	1	0
3	19	1	2	2	3	559	1	0
3	20	2	2	2	6	661	1	0
3	21	1	2	2	9	583	1	0
3	22	2	2	2	15	912	1	0
3	23	1	2	2	7	602	1	0
3	24	1	2	2	1	570	1	0
3	25	2	2	2	14	1056	1	0
3	26	2	2	2	4	937	1	0
3	27	1	2	2	5	874	1	0
3	28	1	2	2	4	474	1	0
3	29	2	2	2	10	698	1	0
3	30	1	2	2	1	686	1	0
3	31	1	2	2	3	406	1	0
3	32	1	2	2	14	562	1	0
3	33	2	2	2	13	715	1	0
3	34	1	2	2	7	524	1	0
3	35	1	2	2	6	402	1	0
3	36	2	2	2	9	941	1	0
3	37	1	2	2	13	589	1	0
3	38	2	2	2	16	700	1	0
3	39	1	2	2	12	810	1	0
3	40	2	2	2	7	615	1	0
3	41	2	2	2	6	611	1	0
3	42	2	2	2	12	598	1	0
3	43	1	2	2	15	515	1	0
3	44	1	2	2	11	664	1	0
3	45	2	2	2	14	839	1	0
3	46	2	2	2	7	625	1	0
3	47	1	2	2	16	461	1	0
3	48	2	2	2	8	579	1	0
3	49	1	2	2	8	707	1	0
3	50	2	2	2	3	923	1	0
3	51	1	2	2	9	512	1	0
3	52	2	2	2	13	794	1	0
3	53	1	2	2	10	521	1	0
3	54	2	2	2	10	678	1	0
3	55	1	2	2	2	662	1	0
3	56	1	2	2	5	633	1	0
3	57	2	2	2	11	786	1	0
3	58	2	2	2	4	644	1	0
3	59	2	2	2	2	721	1	0
3	60	1	2	2	1	573	1	0
3	61	2	2	2	15	635	1	0
3	62	2	2	2	16	632	1	0
3	63	2	2	2	5	756	1	0
3	64	1	2	2	13	507	1	0
5	1	1	2	1	15	1324	1	0
5	2	2	2	1	9	692	1	0
5	3	2	2	1	12	708	1	0
5	4	2	2	1	1	743	1	0
5	5	1	2	1	5	946	1	0
5	6	1	2	1	6	520	1	0
5	7	2	2	1	10	923	1	0
5	8	1	2	1	3	486	1	0
5	9	2	2	1	13	665	1	0
5	10	2	2	1	2	654	1	0
5	11	1	2	1	7	527	1	0
5	12	2	2	1	7	670	1	0
5	13	2	2	1	15	658	1	0
5	14	1	2	1	8	577	1	0
5	15	2	2	1	3	638	1	0
5	16	1	2	1	2	607	1	0
5	17	1	2	1	12	525	1	0
5	18	1	2	1	14	626	1	0
5	19	2	2	1	11	941	0	0
5	19	2	2	1	11	635	1	1
5	20	1	2	1	10	536	1	0
5	21	1	2	1	13	720	1	0
5	22	1	2	1	4	581	1	0
5	23	2	2	1	4	964	1	0
5	24	2	2	1	6	602	1	0
5	25	1	2	1	1	602	1	0
5	26	1	2	1	16	634	1	0
5	27	1	2	1	9	606	1	0
5	28	1	2	1	11	523	1	0
5	29	2	2	1	5	848	1	0
5	30	1	2	1	8	593	1	0
5	31	1	2	1	16	591	1	0
5	32	1	2	1	10	588	1	0
5	33	2	2	1	8	671	1	0
5	34	2	2	1	14	663	1	0
5	35	1	2	1	15	538	1	0
5	36	1	2	1	12	459	1	0
5	37	1	2	1	7	600	1	0
5	38	1	2	1	14	528	1	0
5	39	1	2	1	11	895	1	0
5	40	2	2	1	16	681	1	0
5	41	2	2	1	1	574	1	0
5	42	2	2	1	14	592	1	0
5	43	1	2	1	1	410	0	0
5	43	1	2	1	1	410	1	1
5	44	2	2	1	3	690	1	0
5	45	1	2	1	6	1132	1	0
5	46	1	2	1	2	571	1	0
5	47	2	2	1	8	710	1	0
5	48	2	2	1	11	617	1	0
5	49	1	2	1	5	556	1	0
5	50	2	2	1	13	753	1	0
5	51	1	2	1	9	622	1	0
5	52	1	2	1	3	492	1	0
5	53	1	2	1	13	584	1	0
5	54	2	2	1	7	642	1	0
5	55	2	2	1	5	566	1	0
5	56	1	2	1	4	815	1	0
5	57	1	2	1	12	562	1	0
5	58	1	2	1	4	597	1	0
5	59	1	2	1	15	892	1	0
5	60	2	2	1	10	623	1	0
5	61	1	2	1	1	538	1	0
5	62	2	2	1	15	626	1	0
5	63	2	2	1	9	565	1	0
5	64	1	2	1	6	542	1	0
