# Supplementary material for: Sound iconicity of abstract concepts: Place of articulation is implicitly associated with abstract concepts of size and social dominance
Source: PLoS One. 2017 Nov 1;12(11):e0187196. doi: 10.1371/journal.pone.0187196 (PMC5665516; doi:10.1371/journal.pone.0187196)
Supplement: S1 Dataset — Folder contains text files with original data of IAT experiments. Each text file represents data from one participant. Together with the data the folder also contains a ‘read me’ file that explains how to read the files. (ZIP) [file pone.0187196.s003.zip › S2 Folder with data-files/2_37_0_21_111214.txt]

No_Block	Trial	Modality_Stimulus	Allocation_Visual	Allocation_Acoustic	No_Stimulus	Reaction_Time	Correctness	Repetition
3	1	1	1	2	3	1124	1	0
3	2	2	1	2	2	1047	1	0
3	3	2	1	2	8	795	1	0
3	4	2	1	2	11	720	1	0
3	5	1	1	2	4	1381	1	0
3	6	2	1	2	3	1235	1	0
3	7	2	1	2	7	767	1	0
3	8	1	1	2	5	1006	1	0
3	9	2	1	2	9	969	0	0
3	9	2	1	2	9	691	1	1
3	10	1	1	2	8	1102	0	0
3	10	1	1	2	8	630	1	1
3	11	1	1	2	11	1012	1	0
3	12	2	1	2	4	1959	1	0
3	13	2	1	2	14	1144	1	0
3	14	2	1	2	5	649	1	0
3	15	1	1	2	7	1354	1	0
3	16	2	1	2	6	1176	1	0
3	17	1	1	2	2	1020	1	0
3	18	1	1	2	6	1321	1	0
3	19	1	1	2	15	640	1	0
3	20	2	1	2	13	941	1	0
3	21	2	1	2	1	652	1	0
3	22	1	1	2	12	1825	0	0
3	22	1	1	2	12	613	1	1
3	23	1	1	2	10	1246	1	0
3	24	1	1	2	14	667	1	0
3	25	1	1	2	16	555	1	0
3	26	2	1	2	12	1043	1	0
3	27	2	1	2	16	1060	1	0
3	28	2	1	2	10	731	1	0
3	29	1	1	2	9	996	1	0
3	30	2	1	2	15	743	1	0
3	31	2	1	2	15	555	1	0
3	32	2	1	2	5	614	1	0
3	33	1	1	2	1	1031	1	0
3	34	2	1	2	2	872	1	0
3	35	1	1	2	13	851	0	0
3	35	1	1	2	13	531	1	1
3	36	1	1	2	9	975	1	0
3	37	1	1	2	8	735	1	0
3	38	2	1	2	10	2014	1	0
3	39	1	1	2	7	1346	1	0
3	40	1	1	2	4	640	1	0
3	41	2	1	2	14	937	0	0
3	41	2	1	2	14	1014	1	1
3	42	1	1	2	1	1641	1	0
3	43	1	1	2	5	1302	1	0
3	44	2	1	2	7	1370	1	0
3	45	1	1	2	10	2014	1	0
3	46	2	1	2	9	1228	1	0
3	47	2	1	2	4	1051	1	0
3	48	1	1	2	12	897	0	0
3	48	1	1	2	12	444	1	1
3	49	1	1	2	13	1070	1	0
3	50	1	1	2	3	785	1	0
3	51	1	1	2	15	601	1	0
3	52	1	1	2	16	815	1	0
3	53	1	1	2	14	1002	1	0
3	54	2	1	2	1	1031	1	0
3	55	2	1	2	11	717	1	0
3	56	2	1	2	13	560	1	0
3	57	1	1	2	2	791	1	0
3	58	2	1	2	8	721	1	0
3	59	2	1	2	6	455	1	0
3	60	1	1	2	11	885	1	0
3	61	1	1	2	6	667	1	0
3	62	2	1	2	16	1620	1	0
3	63	1	1	2	7	1257	1	0
3	64	1	1	2	13	604	1	0
5	1	1	1	1	4	868	1	0
5	2	2	1	1	12	569	1	0
5	3	2	1	1	8	913	1	0
5	4	2	1	1	10	622	1	0
5	5	1	1	1	8	569	1	0
5	6	1	1	1	11	565	1	0
5	7	1	1	1	14	480	1	0
5	8	2	1	1	1	641	1	0
5	9	1	1	1	10	603	1	0
5	10	1	1	1	5	531	1	0
5	11	2	1	1	4	565	1	0
5	12	1	1	1	1	514	1	0
5	13	2	1	1	9	540	1	0
5	14	1	1	1	7	952	1	0
5	15	1	1	1	9	625	1	0
5	16	1	1	1	13	590	1	0
5	17	1	1	1	12	480	1	0
5	18	2	1	1	13	649	1	0
5	19	2	1	1	11	408	1	0
5	20	2	1	1	6	605	1	0
5	21	1	1	1	2	418	1	0
5	22	1	1	1	6	483	1	0
5	23	2	1	1	15	802	1	0
5	24	2	1	1	7	848	1	0
5	25	1	1	1	16	593	1	0
5	26	2	1	1	3	617	1	0
5	27	1	1	1	15	692	1	0
5	28	2	1	1	5	843	1	0
5	29	1	1	1	3	1283	1	0
5	30	2	1	1	14	542	1	0
5	31	2	1	1	2	614	1	0
5	32	1	1	1	14	511	1	0
5	33	1	1	1	4	1136	1	0
5	34	1	1	1	15	532	1	0
5	35	1	1	1	13	585	1	0
5	36	2	1	1	16	473	0	0
5	36	2	1	1	16	363	1	1
5	37	2	1	1	14	735	1	0
5	38	2	1	1	5	657	1	0
5	39	1	1	1	3	624	0	0
5	39	1	1	1	3	532	1	1
5	40	1	1	1	10	1176	1	0
5	41	1	1	1	2	675	1	0
5	42	1	1	1	5	478	1	0
5	43	2	1	1	11	603	1	0
5	44	2	1	1	4	683	1	0
5	45	1	1	1	9	584	1	0
5	46	2	1	1	6	575	1	0
5	47	1	1	1	12	692	1	0
5	48	1	1	1	16	502	1	0
5	49	2	1	1	12	740	1	0
5	50	2	1	1	16	714	1	0
5	51	2	1	1	8	647	1	0
5	52	1	1	1	8	743	1	0
5	53	1	1	1	7	524	1	0
5	54	2	1	1	7	505	1	0
5	55	2	1	1	10	634	1	0
5	56	1	1	1	1	693	1	0
5	57	1	1	1	6	671	1	0
5	58	1	1	1	11	595	1	0
5	59	2	1	1	15	723	1	0
5	60	1	1	1	12	514	1	0
5	61	2	1	1	1	542	1	0
5	62	2	1	1	13	544	1	0
5	63	1	1	1	8	450	1	0
5	64	2	1	1	2	511	0	0
5	64	2	1	1	2	414	1	1
