# Supplementary material for: Sound iconicity of abstract concepts: Place of articulation is implicitly associated with abstract concepts of size and social dominance
Source: PLoS One. 2017 Nov 1;12(11):e0187196. doi: 10.1371/journal.pone.0187196 (PMC5665516; doi:10.1371/journal.pone.0187196)
Supplement: S1 Dataset — Folder contains text files with original data of IAT experiments. Each text file represents data from one participant. Together with the data the folder also contains a ‘read me’ file that explains how to read the files. (ZIP) [file pone.0187196.s003.zip › S2 Folder with data-files/2_37_0_22_111214.txt]

No_Block	Trial	Modality_Stimulus	2	Allocation_Acoustic	No_Stimulus	Reaction_Time	Correctness	Repetition
3	1	2	2	2	16	1179	1	0
3	2	2	2	2	12	706	1	0
3	3	1	2	2	14	638	1	0
3	4	1	2	2	2	610	1	0
3	5	1	2	2	7	609	1	0
3	6	2	2	2	7	720	1	0
3	7	1	2	2	16	635	1	0
3	8	2	2	2	11	1509	1	0
3	9	2	2	2	3	702	1	0
3	10	2	2	2	6	756	1	0
3	11	1	2	2	11	902	1	0
3	12	1	2	2	6	772	1	0
3	13	2	2	2	10	748	1	0
3	14	1	2	2	10	604	1	0
3	15	1	2	2	3	627	1	0
3	16	2	2	2	5	747	1	0
3	17	2	2	2	13	1387	1	0
3	18	1	2	2	8	965	1	0
3	19	1	2	2	12	741	1	0
3	20	1	2	2	15	1188	1	0
3	21	1	2	2	9	690	1	0
3	22	2	2	2	1	689	1	0
3	23	2	2	2	2	752	1	0
3	24	2	2	2	9	664	1	0
3	25	1	2	2	1	776	1	0
3	26	2	2	2	14	740	1	0
3	27	2	2	2	15	692	1	0
3	28	1	2	2	4	669	1	0
3	29	1	2	2	5	654	1	0
3	30	2	2	2	8	648	1	0
3	31	1	2	2	13	653	1	0
3	32	1	2	2	3	826	1	0
3	33	2	2	2	4	907	1	0
3	34	2	2	2	14	1218	1	0
3	35	2	2	2	3	672	1	0
3	36	1	2	2	13	916	1	0
3	37	1	2	2	6	623	1	0
3	38	2	2	2	2	968	1	0
3	39	2	2	2	4	733	1	0
3	40	1	2	2	2	856	1	0
3	41	2	2	2	10	631	1	0
3	42	1	2	2	4	582	1	0
3	43	2	2	2	12	913	1	0
3	44	1	2	2	10	582	1	0
3	45	2	2	2	7	665	1	0
3	46	2	2	2	15	881	1	0
3	47	1	2	2	16	698	1	0
3	48	1	2	2	1	545	1	0
3	49	2	2	2	16	787	1	0
3	50	1	2	2	8	819	1	0
3	51	1	2	2	15	1264	1	0
3	52	2	2	2	5	872	1	0
3	53	1	2	2	9	557	1	0
3	54	1	2	2	14	524	1	0
3	55	2	2	2	13	1138	1	0
3	56	1	2	2	11	626	1	0
3	57	1	2	2	12	513	1	0
3	58	1	2	2	7	651	1	0
3	59	1	2	2	5	513	1	0
3	60	2	2	2	9	668	1	0
3	61	2	2	2	11	963	1	0
3	62	1	2	2	2	812	1	0
3	63	2	2	2	8	759	1	0
3	64	1	2	2	11	701	1	0
5	1	1	2	1	1	1910	1	0
5	2	2	2	1	14	2384	1	0
5	3	1	2	1	8	879	1	0
5	4	1	2	1	15	833	1	0
5	5	2	2	1	15	801	1	0
5	6	1	2	1	7	1269	1	0
5	7	1	2	1	12	2193	1	0
5	8	2	2	1	12	2155	1	0
5	9	1	2	1	4	1883	1	0
5	10	1	2	1	2	895	1	0
5	11	2	2	1	2	2564	1	0
5	12	2	2	1	11	744	1	0
5	13	1	2	1	14	1307	1	0
5	14	1	2	1	10	583	1	0
5	15	2	2	1	9	665	1	0
5	16	1	2	1	11	1157	1	0
5	17	1	2	1	6	682	1	0
5	18	2	2	1	4	1263	1	0
5	19	2	2	1	7	685	1	0
5	20	2	2	1	10	708	1	0
5	21	1	2	1	3	1397	1	0
5	22	1	2	1	13	1110	1	0
5	23	1	2	1	16	670	1	0
5	24	1	2	1	9	734	1	0
5	25	2	2	1	13	1736	1	0
5	26	2	2	1	8	1468	1	0
5	27	2	2	1	1	1009	1	0
5	28	1	2	1	5	1481	1	0
5	29	1	2	1	10	613	1	0
5	30	2	2	1	16	1669	1	0
5	31	2	2	1	5	703	1	0
5	32	2	2	1	3	678	1	0
5	33	1	2	1	16	1529	1	0
5	34	2	2	1	6	839	1	0
5	35	1	2	1	7	769	1	0
5	36	2	2	1	11	542	1	0
5	37	2	2	1	2	781	1	0
5	38	1	2	1	2	1285	1	0
5	39	2	2	1	5	1657	1	0
5	40	2	2	1	14	829	1	0
5	41	1	2	1	15	1117	1	0
5	42	2	2	1	1	1477	1	0
5	43	1	2	1	8	1165	1	0
5	44	2	2	1	16	645	1	0
5	45	2	2	1	7	688	1	0
5	46	2	2	1	4	706	1	0
5	47	1	2	1	3	973	1	0
5	48	1	2	1	1	652	1	0
5	49	1	2	1	14	820	1	0
5	50	1	2	1	6	936	1	0
5	51	2	2	1	3	1182	1	0
5	52	2	2	1	13	734	1	0
5	53	2	2	1	9	762	1	0
5	54	1	2	1	4	888	1	0
5	55	1	2	1	12	733	1	0
5	56	1	2	1	13	629	1	0
5	57	1	2	1	9	557	1	0
5	58	1	2	1	11	759	1	0
5	59	2	2	1	6	1051	1	0
5	60	1	2	1	5	1107	1	0
5	61	2	2	1	10	638	1	0
5	62	2	2	1	15	940	1	0
5	63	1	2	1	2	782	1	0
5	64	1	2	1	7	1237	1	0
