# Supplementary material for: Sound iconicity of abstract concepts: Place of articulation is implicitly associated with abstract concepts of size and social dominance
Source: PLoS One. 2017 Nov 1;12(11):e0187196. doi: 10.1371/journal.pone.0187196 (PMC5665516; doi:10.1371/journal.pone.0187196)
Supplement: S1 Dataset — Folder contains text files with original data of IAT experiments. Each text file represents data from one participant. Together with the data the folder also contains a ‘read me’ file that explains how to read the files. (ZIP) [file pone.0187196.s003.zip › S2 Folder with data-files/2_37_0_23_111214.txt]

No_Block	Trial	Modality_Stimulus	Allocation_Visual	Allocation_Acoustic	No_Stimulus	Reaction_Time	Correctness	Repetition
3	1	1	2	1	14	1267	1	0
3	2	2	2	1	12	666	1	0
3	3	1	2	1	4	628	1	0
3	4	1	2	1	15	545	1	0
3	5	2	2	1	15	913	0	0
3	5	2	2	1	15	381	1	1
3	6	2	2	1	11	598	1	0
3	7	1	2	1	6	529	1	0
3	8	2	2	1	2	479	1	0
3	9	1	2	1	11	482	1	0
3	10	1	2	1	8	472	1	0
3	11	1	2	1	16	505	1	0
3	12	2	2	1	14	494	1	0
3	13	2	2	1	16	605	1	0
3	14	1	2	1	3	709	1	0
3	15	1	2	1	5	389	1	0
3	16	1	2	1	9	383	1	0
3	17	2	2	1	8	505	1	0
3	18	1	2	1	12	423	1	0
3	19	2	2	1	9	365	0	0
3	19	2	2	1	9	392	1	1
3	20	1	2	1	13	553	1	0
3	21	1	2	1	2	443	1	0
3	22	1	2	1	10	412	1	0
3	23	2	2	1	13	1125	1	0
3	24	1	2	1	7	422	1	0
3	25	2	2	1	10	582	1	0
3	26	2	2	1	7	340	0	0
3	26	2	2	1	7	357	1	1
3	27	2	2	1	1	472	1	0
3	28	1	2	1	1	496	1	0
3	29	1	2	1	10	405	1	0
3	30	1	2	1	15	369	1	0
3	31	1	2	1	7	505	1	0
3	32	2	2	1	5	468	1	0
3	33	2	2	1	6	309	1	0
3	34	2	2	1	3	314	1	0
3	35	1	2	1	9	355	0	0
3	35	1	2	1	9	271	1	1
3	36	2	2	1	4	387	1	0
3	37	1	2	1	13	422	0	0
3	37	1	2	1	13	287	1	1
3	38	1	2	1	2	372	0	0
3	38	1	2	1	2	333	1	1
3	39	1	2	1	11	504	1	0
3	40	2	2	1	5	664	1	0
3	41	2	2	1	1	305	1	0
3	42	1	2	1	6	463	1	0
3	43	1	2	1	3	337	1	0
3	44	2	2	1	15	352	0	0
3	44	2	2	1	15	368	1	1
3	45	2	2	1	7	495	1	0
3	46	1	2	1	8	846	1	0
3	47	1	2	1	14	486	1	0
3	48	2	2	1	10	880	1	0
3	49	1	2	1	12	577	1	0
3	50	2	2	1	8	936	1	0
3	51	2	2	1	12	447	1	0
3	52	2	2	1	16	354	1	0
3	53	1	2	1	1	483	1	0
3	54	2	2	1	9	501	1	0
3	55	2	2	1	13	365	1	0
3	56	2	2	1	4	453	1	0
3	57	1	2	1	5	442	1	0
3	58	1	2	1	16	416	1	0
3	59	2	2	1	2	433	1	0
3	60	2	2	1	11	318	0	0
3	60	2	2	1	11	419	1	1
3	61	1	2	1	4	499	1	0
3	62	2	2	1	6	654	1	0
3	63	1	2	1	16	485	1	0
3	64	1	2	1	14	504	1	0
5	1	1	2	2	8	1601	1	0
5	2	2	2	2	2	536	1	0
5	3	1	2	2	14	455	1	0
5	4	2	2	2	8	767	1	0
5	5	1	2	2	12	468	1	0
5	6	2	2	2	13	615	1	0
5	7	1	2	2	15	406	1	0
5	8	1	2	2	13	356	1	0
5	9	1	2	2	3	368	0	0
5	9	1	2	2	3	380	1	1
5	10	1	2	2	9	449	1	0
5	11	2	2	2	15	435	1	0
5	12	2	2	2	11	484	1	0
5	13	2	2	2	5	320	1	0
5	14	1	2	2	2	440	1	0
5	15	2	2	2	10	481	1	0
5	16	2	2	2	9	455	1	0
5	17	2	2	2	3	477	1	0
5	18	1	2	2	5	410	1	0
5	19	1	2	2	7	390	1	0
5	20	2	2	2	12	417	1	0
5	21	2	2	2	14	358	1	0
5	22	2	2	2	16	341	1	0
5	23	1	2	2	16	510	1	0
5	24	2	2	2	6	426	1	0
5	25	2	2	2	7	307	1	0
5	26	2	2	2	1	303	1	0
5	27	1	2	2	6	456	1	0
5	28	1	2	2	11	339	0	0
5	28	1	2	2	11	303	1	1
5	29	1	2	2	4	492	1	0
5	30	2	2	2	4	399	1	0
5	31	2	2	2	11	308	0	0
5	31	2	2	2	11	360	1	1
5	32	2	2	2	2	502	0	0
5	32	2	2	2	2	488	1	1
5	33	1	2	2	10	490	1	0
5	34	2	2	2	1	519	1	0
5	35	2	2	2	4	308	1	0
5	36	2	2	2	14	308	0	0
5	36	2	2	2	14	428	1	1
5	37	1	2	2	1	345	0	0
5	37	1	2	2	1	305	1	1
5	38	1	2	2	10	463	1	0
5	39	1	2	2	1	463	1	0
5	40	2	2	2	9	1130	1	0
5	41	2	2	2	16	385	1	0
5	42	1	2	2	16	480	1	0
5	43	2	2	2	12	423	1	0
5	44	1	2	2	4	443	1	0
5	45	1	2	2	12	329	0	0
5	45	1	2	2	12	319	1	1
5	46	1	2	2	14	475	1	0
5	47	1	2	2	7	419	1	0
5	48	2	2	2	10	661	1	0
5	49	1	2	2	9	477	1	0
5	50	2	2	2	13	494	0	0
5	50	2	2	2	13	356	1	1
5	51	2	2	2	8	904	1	0
5	52	1	2	2	2	502	1	0
5	53	1	2	2	5	394	1	0
5	54	1	2	2	6	668	1	0
5	55	2	2	2	7	485	1	0
5	56	1	2	2	8	341	1	0
5	57	1	2	2	3	271	1	0
5	58	2	2	2	6	476	1	0
5	59	2	2	2	15	247	0	0
5	59	2	2	2	15	470	1	1
5	60	1	2	2	11	457	1	0
5	61	2	2	2	3	397	1	0
5	62	2	2	2	5	380	1	0
5	63	1	2	2	15	489	1	0
5	64	2	2	2	2	895	1	0
