# Supplementary material for: Sound iconicity of abstract concepts: Place of articulation is implicitly associated with abstract concepts of size and social dominance
Source: PLoS One. 2017 Nov 1;12(11):e0187196. doi: 10.1371/journal.pone.0187196 (PMC5665516; doi:10.1371/journal.pone.0187196)
Supplement: S1 Dataset — Folder contains text files with original data of IAT experiments. Each text file represents data from one participant. Together with the data the folder also contains a ‘read me’ file that explains how to read the files. (ZIP) [file pone.0187196.s003.zip › S2 Folder with data-files/2_37_0_24_111214.txt]

No_Block	Trial	Modality_Stimulus	Allocation_Visual	Allocation_Acoustic	No_Stimulus	Reaction_Time	Correctness	Repetition
3	1	2	1	1	10	739	1	0
3	2	2	1	1	3	612	1	0
3	3	1	1	1	8	567	1	0
3	4	2	1	1	11	738	1	0
3	5	1	1	1	3	593	1	0
3	6	1	1	1	16	508	1	0
3	7	1	1	1	2	550	1	0
3	8	2	1	1	4	904	1	0
3	9	1	1	1	10	508	1	0
3	10	2	1	1	13	641	1	0
3	11	1	1	1	6	501	1	0
3	12	2	1	1	12	750	1	0
3	13	1	1	1	11	547	1	0
3	14	1	1	1	12	406	1	0
3	15	2	1	1	1	582	1	0
3	16	1	1	1	1	520	1	0
3	17	1	1	1	13	507	1	0
3	18	1	1	1	4	503	1	0
3	19	2	1	1	14	732	1	0
3	20	2	1	1	9	393	1	0
3	21	1	1	1	9	572	1	0
3	22	2	1	1	2	610	1	0
3	23	2	1	1	15	761	1	0
3	24	2	1	1	7	560	1	0
3	25	1	1	1	7	560	1	0
3	26	1	1	1	14	485	1	0
3	27	2	1	1	8	639	1	0
3	28	2	1	1	6	340	1	0
3	29	1	1	1	5	630	1	0
3	30	2	1	1	5	732	1	0
3	31	1	1	1	15	543	1	0
3	32	1	1	1	4	487	1	0
3	33	2	1	1	16	603	1	0
3	34	2	1	1	14	729	1	0
3	35	1	1	1	2	525	1	0
3	36	1	1	1	5	441	1	0
3	37	1	1	1	13	564	1	0
3	38	2	1	1	10	963	1	0
3	39	1	1	1	11	577	1	0
3	40	1	1	1	14	452	1	0
3	41	1	1	1	7	504	1	0
3	42	1	1	1	1	484	1	0
3	43	2	1	1	12	681	1	0
3	44	2	1	1	9	372	1	0
3	45	2	1	1	5	584	1	0
3	46	1	1	1	6	439	1	0
3	47	1	1	1	9	519	1	0
3	48	1	1	1	10	413	1	0
3	49	2	1	1	11	682	1	0
3	50	2	1	1	13	417	1	0
3	51	1	1	1	16	393	0	0
3	51	1	1	1	16	67	1	1
3	52	2	1	1	7	691	1	0
3	53	1	1	1	12	620	1	0
3	54	2	1	1	6	552	0	0
3	54	2	1	1	6	942	1	1
3	55	1	1	1	3	1006	1	0
3	56	1	1	1	15	515	1	0
3	57	1	1	1	8	662	1	0
3	58	2	1	1	16	577	1	0
3	59	2	1	1	8	747	1	0
3	60	1	1	1	1	521	1	0
3	61	2	1	1	15	721	1	0
3	62	2	1	1	2	664	0	0
3	62	2	1	1	2	826	1	1
3	63	1	1	1	13	690	1	0
3	64	1	1	1	15	518	1	0
5	1	1	1	2	9	699	1	0
5	2	1	1	2	7	654	1	0
5	3	2	1	2	16	1131	0	0
5	3	2	1	2	16	660	1	1
5	4	1	1	2	15	1985	1	0
5	5	2	1	2	8	1063	0	0
5	5	2	1	2	8	827	1	1
5	6	1	1	2	1	2769	0	0
5	6	1	1	2	1	740	1	1
5	7	1	1	2	11	679	1	0
5	8	1	1	2	13	657	1	0
5	9	2	1	2	12	1014	0	0
5	9	2	1	2	12	1778	1	1
5	10	1	1	2	14	1265	0	0
5	10	1	1	2	14	658	1	1
5	11	1	1	2	5	846	1	0
5	12	1	1	2	12	507	1	0
5	13	1	1	2	2	697	1	0
5	14	2	1	2	5	2031	0	0
5	14	2	1	2	5	818	1	1
5	15	2	1	2	13	1354	1	0
5	16	2	1	2	3	620	1	0
5	17	1	1	2	4	2411	1	0
5	18	2	1	2	1	1982	1	0
5	19	2	1	2	11	968	1	0
5	20	1	1	2	16	1249	0	0
5	20	1	1	2	16	666	1	1
5	21	1	1	2	8	644	1	0
5	22	2	1	2	6	2149	1	0
5	23	1	1	2	3	1867	1	0
5	24	2	1	2	9	1091	1	0
5	25	1	1	2	6	954	0	0
5	25	1	1	2	6	600	1	1
5	26	2	1	2	14	1935	0	0
5	26	2	1	2	14	1185	1	1
5	27	2	1	2	15	899	1	0
5	28	1	1	2	10	1981	1	0
5	29	1	1	2	1	826	1	0
5	30	1	1	2	7	717	1	0
5	31	2	1	2	10	1901	1	0
5	32	1	1	2	2	1245	1	0
5	33	2	1	2	4	1232	1	0
5	34	2	1	2	7	649	1	0
5	35	1	1	2	12	1293	0	0
5	35	1	1	2	12	677	1	1
5	36	1	1	2	14	553	1	0
5	37	1	1	2	8	2098	1	0
5	38	1	1	2	10	891	1	0
5	39	2	1	2	2	1009	0	0
5	39	2	1	2	2	703	1	1
5	40	1	1	2	4	1587	1	0
5	41	1	1	2	15	1172	1	0
5	42	1	1	2	13	696	1	0
5	43	2	1	2	13	2515	1	0
5	44	2	1	2	15	723	1	0
5	45	1	1	2	3	896	1	0
5	46	1	1	2	6	589	1	0
5	47	2	1	2	5	689	0	0
5	47	2	1	2	5	641	1	1
5	48	1	1	2	9	919	1	0
5	49	1	1	2	11	680	1	0
5	50	2	1	2	9	897	1	0
5	51	2	1	2	2	1056	1	0
5	52	1	1	2	5	750	1	0
5	53	1	1	2	16	1461	1	0
5	54	1	1	2	3	712	1	0
5	55	1	1	2	6	663	1	0
5	56	2	1	2	12	2271	1	0
5	57	1	1	2	12	1006	1	0
5	58	1	1	2	13	563	1	0
5	59	1	1	2	15	564	1	0
5	60	2	1	2	11	965	1	0
5	61	2	1	2	8	1175	1	0
5	62	1	1	2	5	1060	1	0
5	63	2	1	2	16	896	1	0
5	64	1	1	2	11	764	1	0
