# Supplementary material for: Sound iconicity of abstract concepts: Place of articulation is implicitly associated with abstract concepts of size and social dominance
Source: PLoS One. 2017 Nov 1;12(11):e0187196. doi: 10.1371/journal.pone.0187196 (PMC5665516; doi:10.1371/journal.pone.0187196)
Supplement: S1 Dataset — Folder contains text files with original data of IAT experiments. Each text file represents data from one participant. Together with the data the folder also contains a ‘read me’ file that explains how to read the files. (ZIP) [file pone.0187196.s003.zip › S2 Folder with data-files/2_37_0_25_111214.txt]

No_Block	Trial	Modality_Stimulus	Allocation_Visual	Allocation_Acoustic	No_Stimulus	Reaction_Time	Correctness	Repetition
3	1	2	2	1	3	1188	1	0
3	2	1	2	1	1	918	1	0
3	3	2	2	1	5	996	1	0
3	4	1	2	1	4	879	1	0
3	5	1	2	1	2	550	1	0
3	6	2	2	1	13	537	1	0
3	7	1	2	1	10	510	1	0
3	8	1	2	1	15	688	1	0
3	9	1	2	1	6	585	1	0
3	10	1	2	1	3	523	1	0
3	11	1	2	1	8	762	1	0
3	12	2	2	1	14	688	1	0
3	13	2	2	1	16	529	1	0
3	14	2	2	1	1	747	1	0
3	15	1	2	1	7	594	1	0
3	16	1	2	1	12	495	1	0
3	17	1	2	1	13	590	1	0
3	18	2	2	1	10	589	1	0
3	19	1	2	1	14	1118	1	0
3	20	2	2	1	7	633	1	0
3	21	2	2	1	12	727	1	0
3	22	1	2	1	16	601	1	0
3	23	1	2	1	9	503	1	0
3	24	1	2	1	11	835	1	0
3	25	2	2	1	11	708	1	0
3	26	2	2	1	6	626	1	0
3	27	2	2	1	2	532	1	0
3	28	1	2	1	5	559	1	0
3	29	2	2	1	15	783	1	0
3	30	2	2	1	8	609	1	0
3	31	2	2	1	4	615	1	0
3	32	1	2	1	1	722	1	0
3	33	1	2	1	10	549	1	0
3	34	1	2	1	3	651	1	0
3	35	1	2	1	6	1022	1	0
3	36	2	2	1	9	634	1	0
3	37	2	2	1	7	948	1	0
3	38	1	2	1	13	742	1	0
3	39	1	2	1	8	618	1	0
3	40	1	2	1	15	631	1	0
3	41	2	2	1	5	757	1	0
3	42	1	2	1	16	620	1	0
3	43	1	2	1	4	591	1	0
3	44	2	2	1	16	751	1	0
3	45	2	2	1	8	591	1	0
3	46	2	2	1	11	586	1	0
3	47	1	2	1	7	844	1	0
3	48	1	2	1	5	552	1	0
3	49	2	2	1	4	690	1	0
3	50	1	2	1	9	579	1	0
3	51	2	2	1	2	871	1	0
3	52	2	2	1	3	403	1	0
3	53	1	2	1	11	924	1	0
3	54	1	2	1	14	427	1	0
3	55	1	2	1	2	482	1	0
3	56	2	2	1	6	668	1	0
3	57	1	2	1	12	773	1	0
3	58	2	2	1	12	758	1	0
3	59	1	2	1	8	1730	1	0
3	60	1	2	1	6	587	1	0
3	61	1	2	1	4	520	1	0
3	62	2	2	1	13	611	1	0
3	63	1	2	1	15	542	1	0
3	64	2	2	1	9	688	1	0
5	1	2	2	2	9	2318	1	0
5	2	2	2	2	3	1313	1	0
5	3	2	2	2	6	861	1	0
5	4	1	2	2	12	1360	0	0
5	4	1	2	2	12	1278	1	1
5	5	1	2	2	6	996	1	0
5	6	1	2	2	14	631	1	0
5	7	1	2	2	4	2314	1	0
5	8	2	2	2	10	1567	1	0
5	9	1	2	2	15	1804	1	0
5	10	1	2	2	16	632	1	0
5	11	1	2	2	5	494	0	0
5	11	1	2	2	5	632	1	1
5	12	2	2	2	14	1680	1	0
5	13	2	2	2	7	599	1	0
5	14	1	2	2	1	4125	1	0
5	15	1	2	2	13	791	1	0
5	16	2	2	2	8	848	1	0
5	17	2	2	2	13	610	1	0
5	18	1	2	2	10	1716	1	0
5	19	1	2	2	7	536	1	0
5	20	2	2	2	15	2034	1	0
5	21	1	2	2	11	2005	1	0
5	22	2	2	2	1	689	1	0
5	23	2	2	2	11	674	1	0
5	24	2	2	2	4	791	1	0
5	25	1	2	2	3	892	1	0
5	26	1	2	2	9	614	1	0
5	27	1	2	2	8	1829	1	0
5	28	1	2	2	2	582	1	0
5	29	2	2	2	16	1997	1	0
5	30	2	2	2	12	462	1	0
5	31	2	2	2	5	607	1	0
5	32	1	2	2	9	771	1	0
5	33	1	2	2	4	697	1	0
5	34	2	2	2	2	750	1	0
5	35	2	2	2	16	556	1	0
5	36	2	2	2	2	1307	1	0
5	37	1	2	2	1	912	1	0
5	38	1	2	2	2	476	1	0
5	39	2	2	2	11	1095	1	0
5	40	2	2	2	6	706	1	0
5	41	1	2	2	3	600	1	0
5	42	2	2	2	15	1622	1	0
5	43	1	2	2	8	825	1	0
5	44	2	2	2	8	783	1	0
5	45	2	2	2	1	589	1	0
5	46	1	2	2	13	674	1	0
5	47	1	2	2	11	589	1	0
5	48	1	2	2	6	443	0	0
5	48	1	2	2	6	458	1	1
5	49	2	2	2	14	856	1	0
5	50	1	2	2	14	1270	1	0
5	51	2	2	2	7	1001	1	0
5	52	2	2	2	9	1263	1	0
5	53	2	2	2	5	840	1	0
5	54	1	2	2	16	2064	1	0
5	55	1	2	2	15	528	1	0
5	56	1	2	2	12	414	1	0
5	57	1	2	2	10	666	1	0
5	58	2	2	2	12	861	1	0
5	59	1	2	2	5	567	1	0
5	60	1	2	2	7	444	1	0
5	61	2	2	2	13	622	1	0
5	62	2	2	2	3	578	1	0
5	63	1	2	2	1	931	1	0
5	64	2	2	2	4	1166	1	0
