# Supplementary material for: Sound iconicity of abstract concepts: Place of articulation is implicitly associated with abstract concepts of size and social dominance
Source: PLoS One. 2017 Nov 1;12(11):e0187196. doi: 10.1371/journal.pone.0187196 (PMC5665516; doi:10.1371/journal.pone.0187196)
Supplement: S1 Dataset — Folder contains text files with original data of IAT experiments. Each text file represents data from one participant. Together with the data the folder also contains a ‘read me’ file that explains how to read the files. (ZIP) [file pone.0187196.s003.zip › S2 Folder with data-files/2_37_0_26_111214.txt]

No_Block	Trial	Modality_Stimulus	Allocation_Visual	Allocation_Acoustic	No_Stimulus	Reaction_Time	Correctness	Repetition
3	1	1	1	1	10	696	1	0
3	2	1	1	1	13	827	1	0
3	3	1	1	1	8	682	1	0
3	4	2	1	1	4	730	1	0
3	5	2	1	1	15	669	1	0
3	6	2	1	1	14	640	1	0
3	7	1	1	1	6	688	1	0
3	8	2	1	1	10	780	1	0
3	9	1	1	1	5	597	1	0
3	10	2	1	1	1	732	1	0
3	11	1	1	1	14	718	1	0
3	12	2	1	1	6	639	1	0
3	13	1	1	1	7	555	1	0
3	14	1	1	1	9	698	1	0
3	15	2	1	1	7	677	1	0
3	16	1	1	1	1	545	1	0
3	17	2	1	1	8	729	1	0
3	18	2	1	1	16	941	1	0
3	19	1	1	1	4	593	1	0
3	20	1	1	1	16	576	1	0
3	21	1	1	1	11	687	1	0
3	22	2	1	1	2	621	1	0
3	23	2	1	1	9	770	1	0
3	24	2	1	1	5	845	1	0
3	25	1	1	1	12	617	1	0
3	26	1	1	1	15	527	1	0
3	27	1	1	1	2	681	1	0
3	28	2	1	1	11	665	1	0
3	29	2	1	1	12	558	1	0
3	30	1	1	1	3	591	1	0
3	31	2	1	1	3	695	1	0
3	32	1	1	1	13	726	1	0
3	33	1	1	1	14	513	1	0
3	34	1	1	1	6	596	1	0
3	35	1	1	1	12	550	1	0
3	36	2	1	1	13	623	1	0
3	37	1	1	1	3	542	1	0
3	38	2	1	1	8	728	1	0
3	39	1	1	1	15	568	1	0
3	40	2	1	1	6	539	1	0
3	41	1	1	1	10	499	1	0
3	42	1	1	1	4	543	1	0
3	43	2	1	1	14	604	1	0
3	44	2	1	1	16	726	1	0
3	45	2	1	1	9	684	1	0
3	46	1	1	1	11	809	1	0
3	47	2	1	1	11	679	1	0
3	48	2	1	1	1	608	1	0
3	49	2	1	1	7	557	1	0
3	50	1	1	1	16	588	1	0
3	51	1	1	1	7	517	1	0
3	52	2	1	1	2	860	1	0
3	53	2	1	1	10	586	1	0
3	54	2	1	1	13	564	1	0
3	55	1	1	1	9	697	1	0
3	56	1	1	1	5	601	1	0
3	57	1	1	1	1	992	1	0
3	58	2	1	1	4	648	1	0
3	59	2	1	1	3	558	1	0
3	60	1	1	1	8	684	0	0
3	60	1	1	1	8	837	1	1
3	61	1	1	1	2	720	1	0
3	62	2	1	1	12	675	1	0
3	63	1	1	1	10	590	1	0
3	64	1	1	1	11	644	1	0
5	1	1	1	2	11	1701	1	0
5	2	2	1	2	12	1237	0	0
5	2	2	1	2	12	696	1	1
5	3	2	1	2	16	773	1	0
5	4	1	1	2	2	1039	1	0
5	5	2	1	2	1	749	1	0
5	6	1	1	2	15	1605	0	0
5	6	1	1	2	15	517	1	1
5	7	2	1	2	4	833	1	0
5	8	1	1	2	14	998	1	0
5	9	2	1	2	11	734	1	0
5	10	2	1	2	5	740	1	0
5	11	1	1	2	13	1231	1	0
5	12	2	1	2	10	738	1	0
5	13	2	1	2	14	676	1	0
5	14	1	1	2	3	1128	0	0
5	14	1	1	2	3	431	1	1
5	15	1	1	2	1	1672	1	0
5	16	1	1	2	9	791	1	0
5	17	2	1	2	13	1037	1	0
5	18	1	1	2	4	721	1	0
5	19	2	1	2	9	1055	0	0
5	19	2	1	2	9	635	1	1
5	20	2	1	2	6	705	1	0
5	21	1	1	2	8	943	1	0
5	22	1	1	2	10	1060	1	0
5	23	2	1	2	3	1098	1	0
5	24	1	1	2	5	892	1	0
5	25	1	1	2	12	868	1	0
5	26	2	1	2	15	867	1	0
5	27	2	1	2	8	674	1	0
5	28	2	1	2	2	634	1	0
5	29	1	1	2	16	953	1	0
5	30	2	1	2	7	646	1	0
5	31	2	1	2	14	524	0	0
5	31	2	1	2	14	597	1	1
5	32	2	1	2	6	1083	1	0
5	33	1	1	2	6	1501	1	0
5	34	1	1	2	7	710	1	0
5	35	1	1	2	10	658	1	0
5	36	1	1	2	3	681	1	0
5	37	2	1	2	7	1119	1	0
5	38	2	1	2	5	652	1	0
5	39	2	1	2	16	694	0	0
5	39	2	1	2	16	643	1	1
5	40	1	1	2	9	1102	1	0
5	41	1	1	2	12	1549	1	0
5	42	1	1	2	5	647	1	0
5	43	1	1	2	6	781	1	0
5	44	2	1	2	15	898	1	0
5	45	1	1	2	1	737	1	0
5	46	2	1	2	1	596	1	0
5	47	2	1	2	12	671	1	0
5	48	1	1	2	13	892	1	0
5	49	1	1	2	16	605	1	0
5	50	1	1	2	4	621	1	0
5	51	2	1	2	2	772	1	0
5	52	2	1	2	10	622	1	0
5	53	1	1	2	2	697	1	0
5	54	2	1	2	9	794	1	0
5	55	1	1	2	8	998	1	0
5	56	1	1	2	15	630	1	0
5	57	1	1	2	11	723	1	0
5	58	2	1	2	11	684	1	0
5	59	2	1	2	13	575	1	0
5	60	2	1	2	3	596	1	0
5	61	1	1	2	14	988	1	0
5	62	1	1	2	7	783	1	0
5	63	1	1	2	3	509	1	0
5	64	1	1	2	7	513	1	0
