# Supplementary material for: Sound iconicity of abstract concepts: Place of articulation is implicitly associated with abstract concepts of size and social dominance
Source: PLoS One. 2017 Nov 1;12(11):e0187196. doi: 10.1371/journal.pone.0187196 (PMC5665516; doi:10.1371/journal.pone.0187196)
Supplement: S1 Dataset — Folder contains text files with original data of IAT experiments. Each text file represents data from one participant. Together with the data the folder also contains a ‘read me’ file that explains how to read the files. (ZIP) [file pone.0187196.s003.zip › S2 Folder with data-files/2_37_0_27_121214.txt]

No_Block	Trial	Modality_Stimulus	Allocation_Visual	Allocation_Acoustic	No_Stimulus	Reaction_Time	Correctness	Repetition
3	1	1	1	2	15	682	1	0
3	2	2	1	2	6	901	1	0
3	3	1	1	2	4	628	1	0
3	4	2	1	2	13	777	1	0
3	5	1	1	2	9	543	1	0
3	6	2	1	2	10	841	1	0
3	7	1	1	2	12	580	1	0
3	8	1	1	2	6	528	1	0
3	9	2	1	2	1	635	1	0
3	10	1	1	2	11	593	1	0
3	11	2	1	2	14	715	1	0
3	12	1	1	2	2	594	1	0
3	13	2	1	2	12	901	1	0
3	14	1	1	2	5	558	1	0
3	15	1	1	2	14	557	1	0
3	16	1	1	2	1	647	1	0
3	17	1	1	2	10	683	1	0
3	18	2	1	2	4	715	1	0
3	19	2	1	2	15	800	1	0
3	20	1	1	2	7	566	1	0
3	21	1	1	2	3	511	1	0
3	22	1	1	2	13	656	1	0
3	23	2	1	2	3	629	1	0
3	24	1	1	2	8	539	1	0
3	25	1	1	2	16	515	1	0
3	26	1	1	2	13	582	1	0
3	27	2	1	2	2	556	0	0
3	27	2	1	2	2	316	1	1
3	28	2	1	2	9	633	1	0
3	29	2	1	2	7	661	1	0
3	30	1	1	2	15	556	1	0
3	31	1	1	2	2	595	1	0
3	32	2	1	2	8	549	1	0
3	33	1	1	2	11	655	1	0
3	34	2	1	2	16	589	1	0
3	35	2	1	2	11	649	1	0
3	36	1	1	2	1	565	1	0
3	37	1	1	2	5	475	1	0
3	38	1	1	2	16	595	1	0
3	39	2	1	2	5	595	1	0
3	40	1	1	2	14	507	0	0
3	40	1	1	2	14	266	1	1
3	41	2	1	2	16	1467	1	0
3	42	2	1	2	11	640	1	0
3	43	1	1	2	4	790	1	0
3	44	1	1	2	7	569	1	0
3	45	1	1	2	8	544	1	0
3	46	2	1	2	2	649	1	0
3	47	1	1	2	12	809	1	0
3	48	2	1	2	6	633	1	0
3	49	1	1	2	3	490	1	0
3	50	2	1	2	5	852	1	0
3	51	1	1	2	9	509	1	0
3	52	2	1	2	1	581	1	0
3	53	1	1	2	6	517	1	0
3	54	2	1	2	3	748	1	0
3	55	2	1	2	12	567	1	0
3	56	1	1	2	10	491	1	0
3	57	2	1	2	7	884	1	0
3	58	1	1	2	13	606	1	0
3	59	1	1	2	16	450	1	0
3	60	2	1	2	14	852	1	0
3	61	1	1	2	10	526	1	0
3	62	2	1	2	9	655	0	0
3	62	2	1	2	9	660	1	1
3	63	1	1	2	6	714	1	0
3	64	2	1	2	13	748	1	0
5	1	1	1	1	11	699	1	0
5	2	1	1	1	3	708	1	0
5	3	1	1	1	6	610	1	0
5	4	2	1	1	10	764	1	0
5	5	2	1	1	16	649	1	0
5	6	2	1	1	4	630	1	0
5	7	1	1	1	1	981	1	0
5	8	1	1	1	2	563	1	0
5	9	2	1	1	11	714	1	0
5	10	1	1	1	16	594	1	0
5	11	2	1	1	8	1002	1	0
5	12	2	1	1	9	697	1	0
5	13	1	1	1	7	460	1	0
5	14	1	1	1	10	589	1	0
5	15	2	1	1	5	890	1	0
5	16	2	1	1	13	617	0	0
5	16	2	1	1	13	856	1	1
5	17	1	1	1	8	1258	1	0
5	18	1	1	1	14	842	1	0
5	19	2	1	1	3	915	1	0
5	20	1	1	1	12	602	1	0
5	21	1	1	1	5	539	1	0
5	22	2	1	1	12	687	1	0
5	23	2	1	1	6	618	1	0
5	24	2	1	1	1	657	1	0
5	25	1	1	1	4	582	1	0
5	26	2	1	1	15	795	1	0
5	27	2	1	1	7	566	1	0
5	28	2	1	1	14	543	1	0
5	29	1	1	1	13	795	1	0
5	30	1	1	1	9	449	1	0
5	31	1	1	1	15	376	1	0
5	32	2	1	1	2	952	1	0
5	33	2	1	1	15	467	0	0
5	33	2	1	1	15	312	1	1
5	34	1	1	1	15	996	1	0
5	35	2	1	1	7	835	1	0
5	36	1	1	1	13	1006	1	0
5	37	2	1	1	3	888	1	0
5	38	2	1	1	8	676	1	0
5	39	2	1	1	12	1027	1	0
5	40	1	1	1	5	522	1	0
5	41	2	1	1	2	707	1	0
5	42	1	1	1	16	496	1	0
5	43	2	1	1	11	782	1	0
5	44	2	1	1	13	546	1	0
5	45	1	1	1	12	961	1	0
5	46	1	1	1	14	493	1	0
5	47	1	1	1	8	677	1	0
5	48	2	1	1	10	617	1	0
5	49	2	1	1	6	742	1	0
5	50	2	1	1	4	453	1	0
5	51	1	1	1	4	528	1	0
5	52	1	1	1	3	393	1	0
5	53	1	1	1	6	477	1	0
5	54	1	1	1	1	383	1	0
5	55	2	1	1	5	586	1	0
5	56	2	1	1	9	547	1	0
5	57	1	1	1	7	537	1	0
5	58	1	1	1	9	496	1	0
5	59	2	1	1	1	712	1	0
5	60	1	1	1	2	526	1	0
5	61	2	1	1	16	495	1	0
5	62	1	1	1	10	416	1	0
5	63	2	1	1	14	608	1	0
5	64	2	1	1	5	615	1	0
