# Supplementary material for: Sound iconicity of abstract concepts: Place of articulation is implicitly associated with abstract concepts of size and social dominance
Source: PLoS One. 2017 Nov 1;12(11):e0187196. doi: 10.1371/journal.pone.0187196 (PMC5665516; doi:10.1371/journal.pone.0187196)
Supplement: S1 Dataset — Folder contains text files with original data of IAT experiments. Each text file represents data from one participant. Together with the data the folder also contains a ‘read me’ file that explains how to read the files. (ZIP) [file pone.0187196.s003.zip › S2 Folder with data-files/2_37_0_28_121214.txt]

No_Block	Trial	Modality_Stimulus	Allocation_Visual	Allocation_Acoustic	No_Stimulus	Reaction_Time	Correctness	Repetition
3	1	2	1	1	2	821	1	0
3	2	2	1	1	12	567	1	0
3	3	2	1	1	10	535	1	0
3	4	1	1	1	16	1038	1	0
3	5	2	1	1	16	953	1	0
3	6	2	1	1	4	723	1	0
3	7	1	1	1	10	644	1	0
3	8	1	1	1	14	580	1	0
3	9	1	1	1	5	543	1	0
3	10	2	1	1	9	806	1	0
3	11	1	1	1	15	602	1	0
3	12	1	1	1	4	1032	1	0
3	13	1	1	1	3	864	1	0
3	14	1	1	1	12	620	1	0
3	15	2	1	1	1	651	1	0
3	16	1	1	1	6	583	1	0
3	17	1	1	1	1	549	1	0
3	18	1	1	1	9	602	1	0
3	19	2	1	1	14	723	1	0
3	20	2	1	1	13	587	1	0
3	21	1	1	1	11	751	1	0
3	22	2	1	1	15	890	1	0
3	23	2	1	1	6	537	1	0
3	24	2	1	1	11	517	1	0
3	25	1	1	1	7	568	1	0
3	26	1	1	1	2	583	1	0
3	27	1	1	1	8	556	1	0
3	28	2	1	1	8	718	1	0
3	29	1	1	1	13	616	1	0
3	30	2	1	1	5	631	1	0
3	31	2	1	1	3	461	1	0
3	32	1	1	1	14	552	1	0
3	33	1	1	1	11	933	1	0
3	34	1	1	1	7	526	1	0
3	35	2	1	1	7	709	1	0
3	36	2	1	1	1	511	1	0
3	37	1	1	1	8	563	1	0
3	38	2	1	1	12	687	1	0
3	39	1	1	1	10	567	1	0
3	40	2	1	1	10	1248	1	0
3	41	2	1	1	8	593	1	0
3	42	1	1	1	9	566	1	0
3	43	1	1	1	2	570	1	0
3	44	2	1	1	14	1019	0	0
3	44	2	1	1	14	396	1	1
3	45	1	1	1	5	1089	1	0
3	46	1	1	1	3	642	1	0
3	47	2	1	1	4	704	1	0
3	48	1	1	1	6	886	1	0
3	49	1	1	1	15	516	1	0
3	50	1	1	1	1	562	1	0
3	51	2	1	1	6	653	1	0
3	52	1	1	1	4	622	1	0
3	53	1	1	1	12	497	1	0
3	54	1	1	1	13	636	1	0
3	55	2	1	1	16	690	1	0
3	56	1	1	1	16	702	1	0
3	57	2	1	1	9	650	1	0
3	58	1	1	1	9	481	0	0
3	58	1	1	1	9	549	1	1
3	59	1	1	1	13	1151	1	0
3	60	1	1	1	6	628	1	0
3	61	2	1	1	15	970	0	0
3	61	2	1	1	15	1442	1	1
3	62	2	1	1	11	1083	1	0
3	63	1	1	1	3	881	1	0
3	64	1	1	1	16	762	1	0
5	1	2	1	2	11	1117	1	0
5	2	1	1	2	12	933	1	0
5	3	1	1	2	11	694	1	0
5	4	2	1	2	4	661	1	0
5	5	2	1	2	6	520	1	0
5	6	1	1	2	16	828	1	0
5	7	1	1	2	15	587	1	0
5	8	1	1	2	7	649	1	0
5	9	2	1	2	1	922	1	0
5	10	2	1	2	7	503	1	0
5	11	2	1	2	5	560	1	0
5	12	1	1	2	3	737	0	0
5	12	1	1	2	3	438	1	1
5	13	2	1	2	12	2267	1	0
5	14	1	1	2	1	1256	1	0
5	15	1	1	2	5	523	1	0
5	16	2	1	2	9	711	0	0
5	16	2	1	2	9	1023	1	1
5	17	2	1	2	13	922	1	0
5	18	1	1	2	2	699	1	0
5	19	1	1	2	4	818	1	0
5	20	1	1	2	10	533	1	0
5	21	2	1	2	3	752	1	0
5	22	1	1	2	14	674	1	0
5	23	2	1	2	14	1036	1	0
5	24	2	1	2	10	583	1	0
5	25	1	1	2	13	868	1	0
5	26	1	1	2	9	559	1	0
5	27	2	1	2	8	1652	1	0
5	28	2	1	2	16	710	1	0
5	29	1	1	2	8	930	1	0
5	30	1	1	2	6	503	1	0
5	31	2	1	2	15	2024	1	0
5	32	1	1	2	2	683	1	0
5	33	1	1	2	3	549	1	0
5	34	1	1	2	16	524	1	0
5	35	1	1	2	15	596	1	0
5	36	2	1	2	2	867	1	0
5	37	2	1	2	15	843	1	0
5	38	1	1	2	12	595	1	0
5	39	2	1	2	9	921	1	0
5	40	1	1	2	5	588	1	0
5	41	2	1	2	1	826	1	0
5	42	2	1	2	6	545	1	0
5	43	1	1	2	11	685	1	0
5	44	2	1	2	4	611	1	0
5	45	1	1	2	10	558	1	0
5	46	1	1	2	8	799	1	0
5	47	2	1	2	3	620	1	0
5	48	2	1	2	7	537	1	0
5	49	1	1	2	13	638	1	0
5	50	1	1	2	1	797	1	0
5	51	1	1	2	6	666	1	0
5	52	2	1	2	11	624	1	0
5	53	1	1	2	4	704	1	0
5	54	1	1	2	7	553	1	0
5	55	1	1	2	14	632	1	0
5	56	1	1	2	9	661	1	0
5	57	2	1	2	2	1641	0	0
5	57	2	1	2	2	604	1	1
5	58	2	1	2	8	880	1	0
5	59	2	1	2	5	574	1	0
5	60	1	1	2	12	564	1	0
5	61	1	1	2	7	575	1	0
5	62	1	1	2	14	547	1	0
5	63	1	1	2	11	773	1	0
5	64	2	1	2	14	835	1	0
