# Supplementary material for: Sound iconicity of abstract concepts: Place of articulation is implicitly associated with abstract concepts of size and social dominance
Source: PLoS One. 2017 Nov 1;12(11):e0187196. doi: 10.1371/journal.pone.0187196 (PMC5665516; doi:10.1371/journal.pone.0187196)
Supplement: S1 Dataset — Folder contains text files with original data of IAT experiments. Each text file represents data from one participant. Together with the data the folder also contains a ‘read me’ file that explains how to read the files. (ZIP) [file pone.0187196.s003.zip › S2 Folder with data-files/2_37_0_29_121214.txt]

No_Block	Trial	Modality_Stimulus	Allocation_Visual	Allocation_Acoustic	No_Stimulus	Reaction_Time	Correctness	Repetition
3	1	2	2	1	4	2123	1	0
3	2	2	2	1	1	688	1	0
3	3	1	2	1	14	1269	1	0
3	4	2	2	1	15	817	1	0
3	5	1	2	1	9	1042	1	0
3	6	2	2	1	10	748	1	0
3	7	2	2	1	3	981	1	0
3	8	2	2	1	5	752	1	0
3	9	1	2	1	3	942	1	0
3	10	1	2	1	13	728	1	0
3	11	1	2	1	12	781	1	0
3	12	2	2	1	12	966	1	0
3	13	2	2	1	13	691	1	0
3	14	2	2	1	16	697	1	0
3	15	1	2	1	1	858	1	0
3	16	1	2	1	16	585	1	0
3	17	1	2	1	7	760	1	0
3	18	1	2	1	8	645	1	0
3	19	2	2	1	11	811	1	0
3	20	1	2	1	10	570	1	0
3	21	1	2	1	11	990	1	0
3	22	1	2	1	2	697	1	0
3	23	2	2	1	9	882	1	0
3	24	1	2	1	6	871	1	0
3	25	2	2	1	14	752	1	0
3	26	1	2	1	5	631	1	0
3	27	1	2	1	15	514	1	0
3	28	1	2	1	4	653	1	0
3	29	2	2	1	8	984	1	0
3	30	2	2	1	2	776	1	0
3	31	2	2	1	7	690	1	0
3	32	1	2	1	13	846	1	0
3	33	1	2	1	2	930	1	0
3	34	1	2	1	14	638	1	0
3	35	2	2	1	6	787	1	0
3	36	2	2	1	7	654	1	0
3	37	2	2	1	13	748	1	0
3	38	1	2	1	9	648	1	0
3	39	2	2	1	3	769	1	0
3	40	2	2	1	16	699	1	0
3	41	1	2	1	3	777	1	0
3	42	2	2	1	15	786	1	0
3	43	1	2	1	5	584	1	0
3	44	1	2	1	16	541	1	0
3	45	1	2	1	11	702	1	0
3	46	2	2	1	11	848	1	0
3	47	2	2	1	6	825	1	0
3	48	1	2	1	7	523	1	0
3	49	2	2	1	4	844	1	0
3	50	1	2	1	15	876	1	0
3	51	2	2	1	8	754	1	0
3	52	1	2	1	8	586	1	0
3	53	2	2	1	9	671	1	0
3	54	2	2	1	14	688	1	0
3	55	1	2	1	1	711	1	0
3	56	1	2	1	12	586	1	0
3	57	1	2	1	6	641	1	0
3	58	2	2	1	5	812	1	0
3	59	2	2	1	10	721	1	0
3	60	1	2	1	4	575	1	0
3	61	2	2	1	12	810	1	0
3	62	1	2	1	10	782	1	0
3	63	1	2	1	11	749	1	0
3	64	2	2	1	2	841	1	0
5	1	1	2	2	8	1164	1	0
5	2	1	2	2	4	721	1	0
5	3	1	2	2	12	758	1	0
5	4	2	2	2	14	1289	1	0
5	5	2	2	2	9	701	1	0
5	6	2	2	2	8	758	1	0
5	7	1	2	2	6	630	1	0
5	8	1	2	2	7	628	1	0
5	9	2	2	2	5	1005	1	0
5	10	2	2	2	6	792	1	0
5	11	2	2	2	4	783	1	0
5	12	1	2	2	9	810	1	0
5	13	1	2	2	5	670	1	0
5	14	2	2	2	12	836	1	0
5	15	1	2	2	3	632	1	0
5	16	2	2	2	16	1460	1	0
5	17	2	2	2	15	780	1	0
5	18	1	2	2	1	636	1	0
5	19	2	2	2	3	787	1	0
5	20	1	2	2	13	640	1	0
5	21	2	2	2	2	830	1	0
5	22	1	2	2	2	750	1	0
5	23	2	2	2	7	672	1	0
5	24	1	2	2	10	545	1	0
5	25	1	2	2	16	759	1	0
5	26	2	2	2	10	692	1	0
5	27	2	2	2	13	688	1	0
5	28	2	2	2	1	765	1	0
5	29	1	2	2	11	852	1	0
5	30	2	2	2	11	842	1	0
5	31	2	2	2	2	769	1	0
5	32	1	2	2	14	627	1	0
5	33	2	2	2	3	811	1	0
5	34	1	2	2	15	739	1	0
5	35	2	2	2	4	819	1	0
5	36	2	2	2	7	754	1	0
5	37	1	2	2	9	716	1	0
5	38	2	2	2	6	781	1	0
5	39	1	2	2	11	725	1	0
5	40	1	2	2	1	670	1	0
5	41	1	2	2	5	629	1	0
5	42	2	2	2	10	1041	1	0
5	43	2	2	2	5	792	1	0
5	44	2	2	2	9	798	1	0
5	45	1	2	2	12	617	1	0
5	46	1	2	2	14	617	1	0
5	47	2	2	2	8	761	1	0
5	48	2	2	2	14	751	1	0
5	49	1	2	2	10	676	1	0
5	50	2	2	2	1	690	1	0
5	51	1	2	2	6	482	1	0
5	52	2	2	2	16	1487	1	0
5	53	2	2	2	11	764	1	0
5	54	2	2	2	12	657	1	0
5	55	1	2	2	13	582	1	0
5	56	1	2	2	15	602	1	0
5	57	1	2	2	4	533	1	0
5	58	1	2	2	3	565	1	0
5	59	2	2	2	13	720	1	0
5	60	2	2	2	15	718	1	0
5	61	1	2	2	2	616	1	0
5	62	2	2	2	13	722	1	0
5	63	1	2	2	7	654	1	0
5	64	1	2	2	16	618	1	0
