# Supplementary material for: Sound iconicity of abstract concepts: Place of articulation is implicitly associated with abstract concepts of size and social dominance
Source: PLoS One. 2017 Nov 1;12(11):e0187196. doi: 10.1371/journal.pone.0187196 (PMC5665516; doi:10.1371/journal.pone.0187196)
Supplement: S1 Dataset — Folder contains text files with original data of IAT experiments. Each text file represents data from one participant. Together with the data the folder also contains a ‘read me’ file that explains how to read the files. (ZIP) [file pone.0187196.s003.zip › S2 Folder with data-files/2_37_0_30_151214.txt]

No_Block	Trial	Modality_Stimulus	Allocation_Visual	Allocation_Acoustic	No_Stimulus	Reaction_Time	Correctness	Repetition
3	1	2	1	2	15	710	1	0
3	2	1	1	2	11	973	1	0
3	3	2	1	2	2	666	0	0
3	3	2	1	2	2	480	1	1
3	4	1	1	2	12	652	1	0
3	5	1	1	2	2	742	1	0
3	6	2	1	2	14	868	1	0
3	7	1	1	2	16	567	1	0
3	8	1	1	2	9	561	1	0
3	9	2	1	2	5	708	0	0
3	9	2	1	2	5	420	1	1
3	10	2	1	2	4	935	1	0
3	11	1	1	2	8	662	1	0
3	12	1	1	2	13	585	1	0
3	13	2	1	2	13	1348	1	0
3	14	1	1	2	4	718	1	0
3	15	2	1	2	7	1192	1	0
3	16	1	1	2	7	578	1	0
3	17	2	1	2	1	902	1	0
3	18	2	1	2	6	801	1	0
3	19	1	1	2	15	595	1	0
3	20	2	1	2	3	724	1	0
3	21	1	1	2	3	563	1	0
3	22	1	1	2	6	575	1	0
3	23	2	1	2	10	664	1	0
3	24	2	1	2	11	613	1	0
3	25	1	1	2	10	606	1	0
3	26	2	1	2	9	711	1	0
3	27	1	1	2	14	544	1	0
3	28	1	1	2	5	610	1	0
3	29	2	1	2	16	828	1	0
3	30	2	1	2	8	549	1	0
3	31	1	1	2	1	623	1	0
3	32	2	1	2	12	692	1	0
3	33	2	1	2	5	644	1	0
3	34	1	1	2	16	517	1	0
3	35	2	1	2	13	750	1	0
3	36	1	1	2	10	619	1	0
3	37	2	1	2	2	812	1	0
3	38	1	1	2	5	488	1	0
3	39	1	1	2	13	605	1	0
3	40	2	1	2	1	728	1	0
3	41	1	1	2	6	545	1	0
3	42	2	1	2	11	800	1	0
3	43	1	1	2	3	604	1	0
3	44	2	1	2	4	716	1	0
3	45	1	1	2	8	594	1	0
3	46	2	1	2	16	707	1	0
3	47	2	1	2	8	662	1	0
3	48	1	1	2	14	512	1	0
3	49	1	1	2	9	531	1	0
3	50	2	1	2	6	751	1	0
3	51	2	1	2	3	1162	1	0
3	52	1	1	2	12	540	1	0
3	53	2	1	2	15	638	1	0
3	54	1	1	2	11	733	1	0
3	55	2	1	2	9	742	1	0
3	56	1	1	2	1	602	1	0
3	57	1	1	2	7	646	1	0
3	58	2	1	2	14	708	1	0
3	59	1	1	2	2	634	1	0
3	60	2	1	2	10	595	1	0
3	61	1	1	2	4	577	1	0
3	62	2	1	2	12	601	1	0
3	63	2	1	2	7	538	1	0
3	64	2	1	2	15	581	1	0
5	1	2	1	1	15	1958	1	0
5	2	1	1	1	12	539	1	0
5	3	2	1	1	16	773	1	0
5	4	1	1	1	16	431	1	0
5	5	2	1	1	3	603	1	0
5	6	1	1	1	13	571	1	0
5	7	1	1	1	2	569	1	0
5	8	2	1	1	13	753	1	0
5	9	2	1	1	11	655	1	0
5	10	2	1	1	1	585	1	0
5	11	1	1	1	6	525	1	0
5	12	2	1	1	8	628	1	0
5	13	2	1	1	4	391	1	0
5	14	2	1	1	7	587	1	0
5	15	1	1	1	15	489	1	0
5	16	2	1	1	9	590	1	0
5	17	1	1	1	11	467	1	0
5	18	2	1	1	12	554	1	0
5	19	2	1	1	10	464	1	0
5	20	1	1	1	5	545	1	0
5	21	2	1	1	2	995	1	0
5	22	2	1	1	6	531	1	0
5	23	1	1	1	8	531	1	0
5	24	2	1	1	14	556	0	0
5	24	2	1	1	14	447	1	1
5	25	1	1	1	14	511	1	0
5	26	2	1	1	5	691	1	0
5	27	2	1	1	7	591	1	0
5	28	2	1	1	11	500	1	0
5	29	1	1	1	10	433	1	0
5	30	1	1	1	3	487	1	0
5	31	2	1	1	3	693	1	0
5	32	2	1	1	4	591	1	0
5	33	2	1	1	5	683	1	0
5	34	1	1	1	1	500	1	0
5	35	1	1	1	9	502	1	0
5	36	1	1	1	7	693	1	0
5	37	1	1	1	4	575	1	0
5	38	2	1	1	15	618	1	0
5	39	2	1	1	16	718	1	0
5	40	1	1	1	8	552	1	0
5	41	1	1	1	12	566	1	0
5	42	1	1	1	13	441	1	0
5	43	2	1	1	1	611	1	0
5	44	1	1	1	15	409	1	0
5	45	1	1	1	2	615	1	0
5	46	1	1	1	10	476	1	0
5	47	1	1	1	9	520	1	0
5	48	2	1	1	14	646	1	0
5	49	1	1	1	1	648	1	0
5	50	2	1	1	12	661	1	0
5	51	2	1	1	13	655	1	0
5	52	1	1	1	6	571	1	0
5	53	1	1	1	7	524	1	0
5	54	1	1	1	16	501	1	0
5	55	1	1	1	4	560	1	0
5	56	2	1	1	9	582	1	0
5	57	2	1	1	2	573	1	0
5	58	1	1	1	11	504	1	0
5	59	1	1	1	3	460	1	0
5	60	2	1	1	10	588	1	0
5	61	1	1	1	14	796	1	0
5	62	2	1	1	6	788	1	0
5	63	1	1	1	5	800	1	0
5	64	2	1	1	8	726	1	0
