# Supplementary material for: Sound iconicity of abstract concepts: Place of articulation is implicitly associated with abstract concepts of size and social dominance
Source: PLoS One. 2017 Nov 1;12(11):e0187196. doi: 10.1371/journal.pone.0187196 (PMC5665516; doi:10.1371/journal.pone.0187196)
Supplement: S1 Dataset — Folder contains text files with original data of IAT experiments. Each text file represents data from one participant. Together with the data the folder also contains a ‘read me’ file that explains how to read the files. (ZIP) [file pone.0187196.s003.zip › S2 Folder with data-files/2_37_0_31_181214.txt]

No_Block	Trial	Modality_Stimulus	Allocation_Visual	Allocation_Acoustic	No_Stimulus	Reaction_Time	Correctness	Repetition
3	1	1	2	1	12	1692	1	0
3	2	2	2	1	6	761	1	0
3	3	2	2	1	10	526	1	0
3	4	2	2	1	16	416	1	0
3	5	1	2	1	4	554	1	0
3	6	1	2	1	16	537	1	0
3	7	1	2	1	6	609	1	0
3	8	2	2	1	1	732	1	0
3	9	1	2	1	11	537	0	0
3	9	1	2	1	11	331	1	1
3	10	1	2	1	8	648	1	0
3	11	2	2	1	5	808	1	0
3	12	2	2	1	12	545	1	0
3	13	1	2	1	3	707	1	0
3	14	1	2	1	10	553	1	0
3	15	2	2	1	11	679	1	0
3	16	2	2	1	3	486	1	0
3	17	2	2	1	7	744	1	0
3	18	1	2	1	9	801	1	0
3	19	1	2	1	13	508	1	0
3	20	2	2	1	8	703	1	0
3	21	2	2	1	14	508	1	0
3	22	2	2	1	4	595	0	0
3	22	2	2	1	4	554	1	1
3	23	1	2	1	15	648	1	0
3	24	1	2	1	5	1246	1	0
3	25	1	2	1	7	645	1	0
3	26	1	2	1	14	582	1	0
3	27	1	2	1	2	611	1	0
3	28	1	2	1	1	562	1	0
3	29	2	2	1	15	750	0	0
3	29	2	2	1	15	681	1	1
3	30	2	2	1	13	1220	1	0
3	31	2	2	1	2	611	1	0
3	32	1	2	1	16	702	1	0
3	33	2	2	1	9	984	1	0
3	34	1	2	1	9	534	1	0
3	35	2	2	1	3	649	1	0
3	36	2	2	1	12	643	0	0
3	36	2	2	1	12	662	1	1
3	37	1	2	1	2	1001	1	0
3	38	1	2	1	11	711	1	0
3	39	2	2	1	10	999	1	0
3	40	2	2	1	6	603	1	0
3	41	1	2	1	12	681	1	0
3	42	2	2	1	5	831	1	0
3	43	1	2	1	15	429	1	0
3	44	1	2	1	5	568	1	0
3	45	2	2	1	8	616	1	0
3	46	2	2	1	15	661	1	0
3	47	1	2	1	8	584	1	0
3	48	1	2	1	10	570	1	0
3	49	2	2	1	1	643	1	0
3	50	1	2	1	4	606	1	0
3	51	2	2	1	2	1120	1	0
3	52	2	2	1	13	584	1	0
3	53	1	2	1	1	658	1	0
3	54	2	2	1	4	683	1	0
3	55	1	2	1	7	540	1	0
3	56	1	2	1	14	893	1	0
3	57	1	2	1	6	661	1	0
3	58	2	2	1	7	660	1	0
3	59	2	2	1	14	656	1	0
3	60	1	2	1	13	601	1	0
3	61	1	2	1	3	880	1	0
3	62	1	2	1	6	584	1	0
3	63	2	2	1	16	942	1	0
3	64	1	2	1	7	415	1	0
5	1	2	2	2	12	717	1	0
5	2	2	2	2	15	532	1	0
5	3	1	2	2	6	889	0	0
5	3	1	2	2	6	416	1	1
5	4	1	2	2	14	710	1	0
5	5	1	2	2	8	1429	1	0
5	6	2	2	2	1	689	1	0
5	7	1	2	2	1	626	1	0
5	8	1	2	2	16	545	1	0
5	9	2	2	2	11	407	1	0
5	10	2	2	2	5	559	1	0
5	11	2	2	2	14	385	0	0
5	11	2	2	2	14	511	1	1
5	12	1	2	2	11	1070	1	0
5	13	2	2	2	4	619	1	0
5	14	1	2	2	15	587	1	0
5	15	1	2	2	2	657	1	0
5	16	2	2	2	6	668	1	0
5	17	2	2	2	2	600	1	0
5	18	1	2	2	9	598	1	0
5	19	2	2	2	9	719	1	0
5	20	2	2	2	8	552	1	0
5	21	1	2	2	10	492	1	0
5	22	2	2	2	13	1328	1	0
5	23	1	2	2	12	526	1	0
5	24	1	2	2	5	801	1	0
5	25	2	2	2	10	837	1	0
5	26	2	2	2	16	540	1	0
5	27	2	2	2	7	391	1	0
5	28	1	2	2	13	503	1	0
5	29	2	2	2	3	617	1	0
5	30	1	2	2	3	559	1	0
5	31	2	2	2	13	690	1	0
5	32	2	2	2	3	640	1	0
5	33	1	2	2	4	681	1	0
5	34	2	2	2	11	808	1	0
5	35	2	2	2	5	672	1	0
5	36	1	2	2	7	683	1	0
5	37	2	2	2	15	893	1	0
5	38	1	2	2	3	851	1	0
5	39	2	2	2	7	633	1	0
5	40	2	2	2	6	644	1	0
5	41	2	2	2	12	625	1	0
5	42	1	2	2	7	547	1	0
5	43	1	2	2	16	680	1	0
5	44	2	2	2	10	783	1	0
5	45	2	2	2	14	689	1	0
5	46	1	2	2	15	609	1	0
5	47	2	2	2	1	636	1	0
5	48	1	2	2	11	486	1	0
5	49	1	2	2	5	511	1	0
5	50	1	2	2	9	497	1	0
5	51	1	2	2	1	575	1	0
5	52	2	2	2	16	755	1	0
5	53	2	2	2	8	520	1	0
5	54	1	2	2	13	636	1	0
5	55	2	2	2	4	616	1	0
5	56	1	2	2	4	608	1	0
5	57	1	2	2	12	561	1	0
5	58	2	2	2	2	692	1	0
5	59	1	2	2	14	1175	1	0
5	60	2	2	2	9	630	1	0
5	61	2	2	2	4	605	1	0
5	62	1	2	2	2	542	1	0
5	63	2	2	2	9	592	1	0
5	64	2	2	2	11	636	1	0
