# Supplementary material for: Sound iconicity of abstract concepts: Place of articulation is implicitly associated with abstract concepts of size and social dominance
Source: PLoS One. 2017 Nov 1;12(11):e0187196. doi: 10.1371/journal.pone.0187196 (PMC5665516; doi:10.1371/journal.pone.0187196)
Supplement: S1 Dataset — Folder contains text files with original data of IAT experiments. Each text file represents data from one participant. Together with the data the folder also contains a ‘read me’ file that explains how to read the files. (ZIP) [file pone.0187196.s003.zip › S2 Folder with data-files/2_37_0_32_181214.txt]

No_Block	Trial	Modality_Stimulus	Allocation_Visual	Allocation_Acoustic	No_Stimulus	Reaction_Time	Correctness	Repetition
3	1	1	1	2	13	824	1	0
3	2	1	1	2	4	641	1	0
3	3	1	1	2	16	679	1	0
3	4	2	1	2	6	1168	1	0
3	5	2	1	2	10	647	1	0
3	6	1	1	2	3	839	1	0
3	7	1	1	2	6	1021	0	0
3	7	1	1	2	6	565	1	1
3	8	1	1	2	9	714	1	0
3	9	2	1	2	5	810	1	0
3	10	1	1	2	1	726	1	0
3	11	1	1	2	14	706	1	0
3	12	2	1	2	15	709	1	0
3	13	1	1	2	11	700	1	0
3	14	1	1	2	2	702	1	0
3	15	2	1	2	7	830	1	0
3	16	1	1	2	10	678	1	0
3	17	2	1	2	16	666	1	0
3	18	1	1	2	15	839	1	0
3	19	2	1	2	2	780	1	0
3	20	2	1	2	9	680	1	0
3	21	1	1	2	8	831	1	0
3	22	1	1	2	5	620	1	0
3	23	2	1	2	11	900	1	0
3	24	1	1	2	12	759	1	0
3	25	1	1	2	7	913	1	0
3	26	1	1	2	6	720	1	0
3	27	2	1	2	13	836	1	0
3	28	1	1	2	15	586	1	0
3	29	2	1	2	3	666	1	0
3	30	1	1	2	13	684	1	0
3	31	1	1	2	14	731	1	0
3	32	2	1	2	8	899	1	0
3	33	1	1	2	16	753	1	0
3	34	1	1	2	12	648	1	0
3	35	2	1	2	1	721	1	0
3	36	1	1	2	7	714	1	0
3	37	2	1	2	14	574	1	0
3	38	1	1	2	4	602	1	0
3	39	2	1	2	4	718	1	0
3	40	1	1	2	1	517	1	0
3	41	1	1	2	2	604	1	0
3	42	2	1	2	12	557	1	0
3	43	1	1	2	9	697	1	0
3	44	2	1	2	4	638	0	0
3	44	2	1	2	4	725	1	1
3	45	1	1	2	5	713	1	0
3	46	2	1	2	14	829	1	0
3	47	1	1	2	8	674	0	0
3	47	1	1	2	8	611	1	1
3	48	1	1	2	10	798	1	0
3	49	2	1	2	5	803	1	0
3	50	2	1	2	7	853	1	0
3	51	2	1	2	3	618	1	0
3	52	1	1	2	3	1047	1	0
3	53	1	1	2	11	728	1	0
3	54	2	1	2	8	795	1	0
3	55	1	1	2	7	712	1	0
3	56	2	1	2	12	637	1	0
3	57	2	1	2	13	581	1	0
3	58	1	1	2	4	590	1	0
3	59	1	1	2	3	719	1	0
3	60	2	1	2	9	633	1	0
3	61	2	1	2	1	505	1	0
3	62	2	1	2	10	670	1	0
3	63	1	1	2	6	520	1	0
3	64	2	1	2	6	672	1	0
5	1	1	1	1	1	859	1	0
5	2	1	1	1	13	745	1	0
5	3	1	1	1	10	710	1	0
5	4	2	1	1	10	632	1	0
5	5	2	1	1	9	582	1	0
5	6	2	1	1	1	600	1	0
5	7	1	1	1	8	613	1	0
5	8	1	1	1	11	621	1	0
5	9	1	1	1	4	706	1	0
5	10	1	1	1	15	997	1	0
5	11	2	1	1	13	951	1	0
5	12	2	1	1	4	572	1	0
5	13	2	1	1	14	508	0	0
5	13	2	1	1	14	703	1	1
5	14	1	1	1	7	1854	1	0
5	15	1	1	1	9	832	1	0
5	16	1	1	1	14	635	1	0
5	17	1	1	1	12	502	1	0
5	18	2	1	1	2	740	1	0
5	19	1	1	1	6	748	0	0
5	19	1	1	1	6	453	1	1
5	20	1	1	1	3	687	1	0
5	21	2	1	1	8	673	1	0
5	22	1	1	1	2	604	1	0
5	23	2	1	1	16	599	1	0
5	24	1	1	1	16	724	1	0
5	25	1	1	1	5	623	1	0
5	26	1	1	1	1	779	1	0
5	27	2	1	1	11	785	1	0
5	28	2	1	1	3	570	1	0
5	29	2	1	1	15	634	1	0
5	30	1	1	1	16	712	1	0
5	31	1	1	1	5	651	1	0
5	32	2	1	1	6	601	1	0
5	33	2	1	1	12	621	1	0
5	34	2	1	1	5	516	1	0
5	35	1	1	1	13	613	1	0
5	36	1	1	1	14	599	1	0
5	37	2	1	1	7	575	1	0
5	38	2	1	1	1	485	1	0
5	39	1	1	1	2	600	1	0
5	40	1	1	1	10	581	1	0
5	41	2	1	1	9	672	1	0
5	42	1	1	1	9	619	1	0
5	43	2	1	1	16	598	1	0
5	44	1	1	1	8	670	1	0
5	45	1	1	1	6	458	1	0
5	46	2	1	1	13	642	1	0
5	47	2	1	1	14	502	1	0
5	48	1	1	1	15	592	1	0
5	49	1	1	1	11	586	1	0
5	50	2	1	1	6	533	1	0
5	51	2	1	1	4	459	1	0
5	52	2	1	1	10	566	1	0
5	53	1	1	1	12	600	1	0
5	54	1	1	1	7	540	1	0
5	55	2	1	1	2	575	1	0
5	56	1	1	1	3	669	1	0
5	57	1	1	1	4	700	1	0
5	58	2	1	1	3	662	1	0
5	59	2	1	1	15	657	1	0
5	60	1	1	1	8	487	1	0
5	61	2	1	1	7	555	1	0
5	62	2	1	1	5	518	1	0
5	63	2	1	1	11	662	1	0
5	64	1	1	1	11	740	1	0
