# Supplementary material for: Sound iconicity of abstract concepts: Place of articulation is implicitly associated with abstract concepts of size and social dominance
Source: PLoS One. 2017 Nov 1;12(11):e0187196. doi: 10.1371/journal.pone.0187196 (PMC5665516; doi:10.1371/journal.pone.0187196)
Supplement: S1 Dataset — Folder contains text files with original data of IAT experiments. Each text file represents data from one participant. Together with the data the folder also contains a ‘read me’ file that explains how to read the files. (ZIP) [file pone.0187196.s003.zip › S2 Folder with data-files/2_37_0_33_181214.txt]

No_Block	Trial	Modality_Stimulus	Allocation_Visual	Allocation_Acoustic	No_Stimulus	Reaction_Time	Correctness	Repetition
3	1	1	1	1	12	691	1	0
3	2	2	1	1	16	711	1	0
3	3	2	1	1	9	609	1	0
3	4	2	1	1	13	533	1	0
3	5	1	1	1	5	591	1	0
3	6	2	1	1	14	565	0	0
3	6	2	1	1	14	865	1	1
3	7	1	1	1	13	638	1	0
3	8	1	1	1	4	492	0	0
3	8	1	1	1	4	808	1	1
3	9	2	1	1	12	980	1	0
3	10	1	1	1	8	740	1	0
3	11	2	1	1	7	574	1	0
3	12	1	1	1	7	490	1	0
3	13	1	1	1	3	602	1	0
3	14	1	1	1	6	386	1	0
3	15	2	1	1	5	696	1	0
3	16	2	1	1	3	616	1	0
3	17	2	1	1	6	477	1	0
3	18	1	1	1	15	672	1	0
3	19	1	1	1	11	380	1	0
3	20	2	1	1	8	524	1	0
3	21	1	1	1	9	535	1	0
3	22	1	1	1	16	770	1	0
3	23	2	1	1	4	603	1	0
3	24	1	1	1	10	494	1	0
3	25	1	1	1	2	745	1	0
3	26	2	1	1	15	772	1	0
3	27	1	1	1	1	718	1	0
3	28	1	1	1	14	594	1	0
3	29	2	1	1	2	614	1	0
3	30	2	1	1	11	784	1	0
3	31	2	1	1	1	591	1	0
3	32	1	1	1	6	757	1	0
3	33	2	1	1	10	948	1	0
3	34	1	1	1	2	648	1	0
3	35	1	1	1	8	602	1	0
3	36	2	1	1	1	649	1	0
3	37	2	1	1	6	422	1	0
3	38	1	1	1	14	526	1	0
3	39	1	1	1	15	436	1	0
3	40	1	1	1	9	459	1	0
3	41	1	1	1	13	405	1	0
3	42	1	1	1	10	434	1	0
3	43	2	1	1	3	558	1	0
3	44	2	1	1	11	484	1	0
3	45	1	1	1	4	504	1	0
3	46	2	1	1	15	804	1	0
3	47	1	1	1	1	498	1	0
3	48	1	1	1	11	546	1	0
3	49	2	1	1	9	685	1	0
3	50	1	1	1	7	530	1	0
3	51	2	1	1	10	602	1	0
3	52	2	1	1	7	650	1	0
3	53	1	1	1	16	566	1	0
3	54	1	1	1	3	539	1	0
3	55	1	1	1	12	469	1	0
3	56	2	1	1	14	894	1	0
3	57	2	1	1	13	599	1	0
3	58	2	1	1	8	451	1	0
3	59	1	1	1	5	528	1	0
3	60	1	1	1	10	516	1	0
3	61	2	1	1	4	642	1	0
3	62	1	1	1	8	696	1	0
3	63	2	1	1	12	768	1	0
3	64	2	1	1	16	609	1	0
5	1	2	1	2	11	987	1	0
5	2	1	1	2	3	841	1	0
5	3	1	1	2	8	668	1	0
5	4	1	1	2	6	486	1	0
5	5	2	1	2	2	651	1	0
5	6	2	1	2	7	432	1	0
5	7	1	1	2	7	591	1	0
5	8	1	1	2	10	775	1	0
5	9	1	1	2	9	383	1	0
5	10	1	1	2	16	421	1	0
5	11	2	1	2	1	625	1	0
5	12	2	1	2	9	583	1	0
5	13	2	1	2	16	704	1	0
5	14	1	1	2	2	619	1	0
5	15	2	1	2	4	669	1	0
5	16	1	1	2	4	859	1	0
5	17	2	1	2	10	1106	1	0
5	18	2	1	2	5	763	1	0
5	19	1	1	2	12	892	1	0
5	20	2	1	2	14	1374	1	0
5	21	1	1	2	14	885	1	0
5	22	1	1	2	1	758	1	0
5	23	2	1	2	3	795	1	0
5	24	2	1	2	8	607	1	0
5	25	1	1	2	13	690	0	0
5	25	1	1	2	13	392	1	1
5	26	2	1	2	15	1378	1	0
5	27	2	1	2	6	684	1	0
5	28	2	1	2	13	885	1	0
5	29	1	1	2	5	777	1	0
5	30	2	1	2	12	857	1	0
5	31	2	1	2	13	504	1	0
5	32	2	1	2	5	427	1	0
5	33	1	1	2	11	614	1	0
5	34	1	1	2	15	479	1	0
5	35	1	1	2	1	555	1	0
5	36	2	1	2	15	1003	1	0
5	37	1	1	2	11	1473	1	0
5	38	2	1	2	10	724	1	0
5	39	2	1	2	6	645	1	0
5	40	1	1	2	12	789	1	0
5	41	1	1	2	16	475	1	0
5	42	1	1	2	3	508	1	0
5	43	2	1	2	1	691	1	0
5	44	2	1	2	11	562	1	0
5	45	2	1	2	8	545	1	0
5	46	1	1	2	14	958	1	0
5	47	2	1	2	4	619	1	0
5	48	1	1	2	4	473	1	0
5	49	2	1	2	2	452	1	0
5	50	1	1	2	15	426	1	0
5	51	2	1	2	14	510	1	0
5	52	1	1	2	6	450	1	0
5	53	2	1	2	9	512	1	0
5	54	2	1	2	16	963	1	0
5	55	1	1	2	10	896	1	0
5	56	1	1	2	5	597	1	0
5	57	2	1	2	12	712	1	0
5	58	1	1	2	13	744	1	0
5	59	1	1	2	2	609	1	0
5	60	2	1	2	7	661	1	0
5	61	2	1	2	3	403	1	0
5	62	1	1	2	8	745	1	0
5	63	1	1	2	9	563	1	0
5	64	2	1	2	8	660	1	0
