# Supplementary material for: Sound iconicity of abstract concepts: Place of articulation is implicitly associated with abstract concepts of size and social dominance
Source: PLoS One. 2017 Nov 1;12(11):e0187196. doi: 10.1371/journal.pone.0187196 (PMC5665516; doi:10.1371/journal.pone.0187196)
Supplement: S1 Dataset — Folder contains text files with original data of IAT experiments. Each text file represents data from one participant. Together with the data the folder also contains a ‘read me’ file that explains how to read the files. (ZIP) [file pone.0187196.s003.zip › S2 Folder with data-files/2_37_0_34_221214.txt]

No_Block	Trial	Modality_Stimulus	Allocation_Visual	Allocation_Acoustic	No_Stimulus	Reaction_Time	Correctness	Repetition
3	1	2	1	1	15	808	1	0
3	2	2	1	1	1	837	1	0
3	3	1	1	1	6	1011	1	0
3	4	1	1	1	12	582	1	0
3	5	1	1	1	10	634	1	0
3	6	2	1	1	10	1226	1	0
3	7	1	1	1	13	670	1	0
3	8	2	1	1	16	499	1	0
3	9	2	1	1	2	624	1	0
3	10	1	1	1	2	637	1	0
3	11	2	1	1	6	653	1	0
3	12	1	1	1	4	465	1	0
3	13	1	1	1	5	540	1	0
3	14	1	1	1	16	721	1	0
3	15	2	1	1	7	963	1	0
3	16	1	1	1	15	672	1	0
3	17	1	1	1	9	640	1	0
3	18	1	1	1	1	692	1	0
3	19	2	1	1	14	734	1	0
3	20	1	1	1	11	546	1	0
3	21	1	1	1	3	533	1	0
3	22	2	1	1	3	732	1	0
3	23	1	1	1	7	587	1	0
3	24	1	1	1	14	596	1	0
3	25	1	1	1	8	796	1	0
3	26	2	1	1	12	587	1	0
3	27	2	1	1	5	366	1	0
3	28	2	1	1	13	526	0	0
3	28	2	1	1	13	358	1	1
3	29	1	1	1	11	656	1	0
3	30	1	1	1	2	771	1	0
3	31	1	1	1	1	521	1	0
3	32	2	1	1	8	772	0	0
3	32	2	1	1	8	315	1	1
3	33	2	1	1	9	978	1	0
3	34	2	1	1	4	915	1	0
3	35	1	1	1	3	771	1	0
3	36	1	1	1	14	496	1	0
3	37	1	1	1	5	812	1	0
3	38	1	1	1	8	745	1	0
3	39	2	1	1	11	676	1	0
3	40	1	1	1	13	651	1	0
3	41	1	1	1	9	662	1	0
3	42	2	1	1	16	715	1	0
3	43	1	1	1	4	530	1	0
3	44	2	1	1	12	488	1	0
3	45	1	1	1	7	536	1	0
3	46	2	1	1	7	436	1	0
3	47	2	1	1	13	555	1	0
3	48	1	1	1	6	586	1	0
3	49	1	1	1	16	535	1	0
3	50	1	1	1	15	554	1	0
3	51	2	1	1	3	630	1	0
3	52	1	1	1	12	506	1	0
3	53	2	1	1	4	363	0	0
3	53	2	1	1	4	341	1	1
3	54	2	1	1	6	990	1	0
3	55	1	1	1	10	677	1	0
3	56	1	1	1	3	542	1	0
3	57	1	1	1	9	596	1	0
3	58	2	1	1	11	792	0	0
3	58	2	1	1	11	297	1	1
3	59	1	1	1	7	698	1	0
3	60	1	1	1	6	600	1	0
3	61	1	1	1	4	637	1	0
3	62	2	1	1	14	723	1	0
3	63	1	1	1	16	555	1	0
3	64	2	1	1	5	704	1	0
5	1	1	1	2	11	2075	1	0
5	2	1	1	2	2	706	1	0
5	3	2	1	2	13	2241	1	0
5	4	1	1	2	9	1725	1	0
5	5	2	1	2	1	700	1	0
5	6	2	1	2	4	656	1	0
5	7	1	1	2	7	951	1	0
5	8	2	1	2	15	894	0	0
5	8	2	1	2	15	382	1	1
5	9	2	1	2	14	1136	1	0
5	10	1	1	2	3	876	0	0
5	10	1	1	2	3	541	1	1
5	11	2	1	2	5	2316	1	0
5	12	1	1	2	5	2064	1	0
5	13	1	1	2	8	726	1	0
5	14	1	1	2	10	776	1	0
5	15	2	1	2	2	810	1	0
5	16	2	1	2	12	610	1	0
5	17	1	1	2	1	1129	0	0
5	17	1	1	2	1	482	1	1
5	18	1	1	2	4	739	1	0
5	19	1	1	2	15	958	1	0
5	20	2	1	2	8	2250	1	0
5	21	1	1	2	13	736	1	0
5	22	1	1	2	16	611	1	0
5	23	2	1	2	6	559	1	0
5	24	2	1	2	11	668	1	0
5	25	2	1	2	7	618	1	0
5	26	1	1	2	12	683	1	0
5	27	1	1	2	14	544	1	0
5	28	1	1	2	6	708	1	0
5	29	2	1	2	16	643	1	0
5	30	1	1	2	16	546	1	0
5	31	1	1	2	4	964	1	0
5	32	1	1	2	7	557	1	0
5	33	2	1	2	10	1124	0	0
5	33	2	1	2	10	509	1	1
5	34	2	1	2	3	1264	1	0
5	35	1	1	2	3	1532	1	0
5	36	1	1	2	8	658	1	0
5	37	1	1	2	9	1274	1	0
5	38	1	1	2	12	444	1	0
5	39	2	1	2	9	1292	1	0
5	40	2	1	2	6	726	1	0
5	41	2	1	2	1	646	1	0
5	42	1	1	2	6	653	1	0
5	43	1	1	2	10	554	1	0
5	44	2	1	2	11	3269	1	0
5	45	2	1	2	15	570	1	0
5	46	2	1	2	12	483	1	0
5	47	1	1	2	15	493	1	0
5	48	1	1	2	5	569	1	0
5	49	2	1	2	4	960	1	0
5	50	2	1	2	7	360	1	0
5	51	2	1	2	14	946	1	0
5	52	1	1	2	2	602	1	0
5	53	1	1	2	11	614	1	0
5	54	2	1	2	3	1249	1	0
5	55	2	1	2	8	320	1	0
5	56	2	1	2	2	465	1	0
5	57	1	1	2	1	462	1	0
5	58	1	1	2	14	543	1	0
5	59	2	1	2	13	1059	1	0
5	60	2	1	2	16	358	1	0
5	61	1	1	2	13	679	1	0
5	62	1	1	2	11	845	1	0
5	63	2	1	2	5	1240	1	0
5	64	1	1	2	16	561	1	0
