# Supplementary material for: Sound iconicity of abstract concepts: Place of articulation is implicitly associated with abstract concepts of size and social dominance
Source: PLoS One. 2017 Nov 1;12(11):e0187196. doi: 10.1371/journal.pone.0187196 (PMC5665516; doi:10.1371/journal.pone.0187196)
Supplement: S1 Dataset — Folder contains text files with original data of IAT experiments. Each text file represents data from one participant. Together with the data the folder also contains a ‘read me’ file that explains how to read the files. (ZIP) [file pone.0187196.s003.zip › S2 Folder with data-files/2_37_0_35_251214.txt]

No_Block	Trial	Modality_Stimulus	Allocation_Visual	Allocation_Acoustic	No_Stimulus	Reaction_Time	Correctness	Repetition
3	1	1	1	1	7	665	1	0
3	2	2	1	1	5	729	1	0
3	3	2	1	1	16	629	1	0
3	4	1	1	1	10	700	1	0
3	5	2	1	1	11	659	1	0
3	6	1	1	1	9	656	1	0
3	7	2	1	1	2	692	1	0
3	8	2	1	1	6	698	1	0
3	9	2	1	1	7	678	1	0
3	10	1	1	1	14	644	1	0
3	11	1	1	1	2	616	1	0
3	12	2	1	1	3	998	1	0
3	13	2	1	1	10	753	1	0
3	14	2	1	1	15	726	1	0
3	15	1	1	1	1	675	1	0
3	16	2	1	1	14	799	1	0
3	17	2	1	1	9	814	1	0
3	18	2	1	1	4	775	1	0
3	19	1	1	1	6	609	1	0
3	20	1	1	1	5	520	1	0
3	21	1	1	1	16	554	1	0
3	22	1	1	1	8	575	1	0
3	23	2	1	1	13	811	1	0
3	24	2	1	1	8	718	1	0
3	25	1	1	1	15	606	1	0
3	26	1	1	1	4	566	1	0
3	27	2	1	1	1	843	1	0
3	28	1	1	1	3	629	1	0
3	29	1	1	1	13	532	1	0
3	30	2	1	1	12	809	1	0
3	31	2	1	1	3	871	1	0
3	32	2	1	1	1	880	1	0
3	33	1	1	1	11	712	1	0
3	34	2	1	1	11	816	1	0
3	35	1	1	1	12	571	1	0
3	36	2	1	1	10	752	1	0
3	37	1	1	1	2	461	1	0
3	38	2	1	1	7	773	1	0
3	39	1	1	1	6	537	1	0
3	40	1	1	1	1	551	1	0
3	41	2	1	1	6	632	1	0
3	42	2	1	1	9	619	1	0
3	43	1	1	1	16	630	1	0
3	44	1	1	1	7	506	1	0
3	45	1	1	1	12	531	1	0
3	46	2	1	1	8	684	1	0
3	47	1	1	1	13	527	1	0
3	48	2	1	1	14	1040	0	0
3	48	2	1	1	14	642	1	1
3	49	1	1	1	11	868	1	0
3	50	2	1	1	13	807	1	0
3	51	2	1	1	4	709	1	0
3	52	1	1	1	4	614	1	0
3	53	1	1	1	10	614	1	0
3	54	2	1	1	16	985	1	0
3	55	2	1	1	12	650	1	0
3	56	2	1	1	2	603	1	0
3	57	1	1	1	15	1258	1	0
3	58	2	1	1	5	758	1	0
3	59	1	1	1	3	588	1	0
3	60	2	1	1	15	1135	1	0
3	61	2	1	1	3	709	1	0
3	62	1	1	1	9	515	1	0
3	63	2	1	1	14	947	1	0
3	64	2	1	1	10	779	1	0
5	1	2	1	2	8	1054	1	0
5	2	1	1	2	2	729	1	0
5	3	2	1	2	6	779	1	0
5	4	2	1	2	4	808	1	0
5	5	1	1	2	11	982	1	0
5	6	1	1	2	8	825	1	0
5	7	1	1	2	1	698	1	0
5	8	2	1	2	13	966	1	0
5	9	2	1	2	15	951	1	0
5	10	2	1	2	10	834	1	0
5	11	1	1	2	16	785	1	0
5	12	1	1	2	6	701	1	0
5	13	1	1	2	14	626	1	0
5	14	2	1	2	16	911	1	0
5	15	1	1	2	5	910	1	0
5	16	2	1	2	5	904	1	0
5	17	2	1	2	14	790	1	0
5	18	1	1	2	4	801	1	0
5	19	1	1	2	15	530	1	0
5	20	1	1	2	9	605	1	0
5	21	2	1	2	11	693	1	0
5	22	2	1	2	1	1153	1	0
5	23	1	1	2	3	785	1	0
5	24	2	1	2	7	707	1	0
5	25	1	1	2	10	631	1	0
5	26	1	1	2	7	514	1	0
5	27	2	1	2	9	1199	1	0
5	28	1	1	2	12	640	1	0
5	29	2	1	2	12	904	1	0
5	30	2	1	2	3	626	1	0
5	31	1	1	2	13	530	1	0
5	32	2	1	2	2	673	1	0
5	33	2	1	2	14	705	1	0
5	34	1	1	2	15	526	1	0
5	35	2	1	2	15	934	1	0
5	36	1	1	2	16	624	1	0
5	37	1	1	2	4	503	1	0
5	38	1	1	2	8	610	1	0
5	39	2	1	2	4	1133	1	0
5	40	1	1	2	7	585	1	0
5	41	2	1	2	8	1146	1	0
5	42	1	1	2	14	556	1	0
5	43	1	1	2	13	496	1	0
5	44	2	1	2	9	679	1	0
5	45	1	1	2	5	610	1	0
5	46	2	1	2	3	914	1	0
5	47	2	1	2	5	733	1	0
5	48	2	1	2	13	640	1	0
5	49	1	1	2	12	596	1	0
5	50	1	1	2	10	558	1	0
5	51	2	1	2	6	1547	1	0
5	52	2	1	2	11	719	1	0
5	53	1	1	2	6	563	1	0
5	54	1	1	2	1	567	1	0
5	55	1	1	2	2	574	1	0
5	56	2	1	2	2	576	1	0
5	57	1	1	2	3	1043	1	0
5	58	1	1	2	9	521	1	0
5	59	1	1	2	11	654	1	0
5	60	1	1	2	1	534	1	0
5	61	2	1	2	12	1662	1	0
5	62	1	1	2	3	964	1	0
5	63	1	1	2	15	591	1	0
5	64	1	1	2	5	627	1	0
