# Supplementary material for: Sound iconicity of abstract concepts: Place of articulation is implicitly associated with abstract concepts of size and social dominance
Source: PLoS One. 2017 Nov 1;12(11):e0187196. doi: 10.1371/journal.pone.0187196 (PMC5665516; doi:10.1371/journal.pone.0187196)
Supplement: S1 Dataset — Folder contains text files with original data of IAT experiments. Each text file represents data from one participant. Together with the data the folder also contains a ‘read me’ file that explains how to read the files. (ZIP) [file pone.0187196.s003.zip › S2 Folder with data-files/2_37_0_36_251214.txt]

No_Block	Trial	Modality_Stimulus	Allocation_Visual	Allocation_Acoustic	No_Stimulus	Reaction_Time	Correctness	Repetition
3	1	1	2	1	14	1758	1	0
3	2	1	2	1	10	543	1	0
3	3	2	2	1	7	1596	1	0
3	4	2	2	1	1	625	1	0
3	5	1	2	1	9	660	1	0
3	6	2	2	1	16	532	1	0
3	7	1	2	1	12	492	1	0
3	8	1	2	1	16	480	1	0
3	9	1	2	1	15	396	1	0
3	10	2	2	1	6	1554	1	0
3	11	1	2	1	3	522	1	0
3	12	2	2	1	4	516	1	0
3	13	1	2	1	6	522	1	0
3	14	2	2	1	14	491	1	0
3	15	1	2	1	7	715	1	0
3	16	1	2	1	8	674	1	0
3	17	1	2	1	1	524	1	0
3	18	2	2	1	15	666	1	0
3	19	1	2	1	11	702	1	0
3	20	2	2	1	12	525	1	0
3	21	2	2	1	11	496	1	0
3	22	1	2	1	5	594	1	0
3	23	1	2	1	13	550	1	0
3	24	1	2	1	4	560	1	0
3	25	2	2	1	3	628	1	0
3	26	2	2	1	10	580	1	0
3	27	1	2	1	2	761	1	0
3	28	2	2	1	9	909	1	0
3	29	1	2	1	13	966	1	0
3	30	1	2	1	5	615	1	0
3	31	2	2	1	13	1277	1	0
3	32	1	2	1	9	727	1	0
3	33	2	2	1	8	722	1	0
3	34	2	2	1	2	584	1	0
3	35	1	2	1	15	593	1	0
3	36	2	2	1	5	629	1	0
3	37	2	2	1	15	514	1	0
3	38	1	2	1	8	475	1	0
3	39	2	2	1	8	559	1	0
3	40	1	2	1	3	455	1	0
3	41	1	2	1	10	507	1	0
3	42	1	2	1	2	597	1	0
3	43	1	2	1	7	449	1	0
3	44	2	2	1	14	1044	1	0
3	45	2	2	1	6	570	1	0
3	46	1	2	1	11	532	1	0
3	47	1	2	1	12	616	1	0
3	48	2	2	1	3	672	1	0
3	49	1	2	1	16	516	1	0
3	50	1	2	1	4	594	1	0
3	51	1	2	1	14	513	1	0
3	52	2	2	1	12	479	1	0
3	53	1	2	1	1	604	1	0
3	54	2	2	1	5	618	1	0
3	55	2	2	1	13	606	1	0
3	56	1	2	1	6	473	1	0
3	57	1	2	1	8	484	1	0
3	58	2	2	1	1	457	1	0
3	59	2	2	1	4	614	1	0
3	60	2	2	1	10	535	1	0
3	61	1	2	1	12	632	1	0
3	62	1	2	1	1	460	1	0
3	63	1	2	1	2	516	1	0
3	64	2	2	1	9	1050	1	0
5	1	2	2	2	11	1224	1	0
5	2	1	2	2	11	1085	1	0
5	3	1	2	2	9	446	1	0
5	4	1	2	2	13	390	1	0
5	5	2	2	2	2	414	1	0
5	6	2	2	2	16	590	1	0
5	7	1	2	2	2	473	1	0
5	8	2	2	2	13	502	1	0
5	9	2	2	2	15	1304	1	0
5	10	2	2	2	8	732	1	0
5	11	1	2	2	8	817	1	0
5	12	1	2	2	14	552	1	0
5	13	2	2	2	7	540	1	0
5	14	2	2	2	5	473	1	0
5	15	1	2	2	10	490	1	0
5	16	2	2	2	6	441	1	0
5	17	1	2	2	4	491	1	0
5	18	1	2	2	1	541	1	0
5	19	2	2	2	4	535	1	0
5	20	2	2	2	14	645	1	0
5	21	2	2	2	10	607	1	0
5	22	1	2	2	12	682	1	0
5	23	1	2	2	3	495	1	0
5	24	1	2	2	16	485	1	0
5	25	2	2	2	12	603	1	0
5	26	2	2	2	3	535	1	0
5	27	2	2	2	9	627	1	0
5	28	1	2	2	6	492	1	0
5	29	1	2	2	7	453	1	0
5	30	2	2	2	1	552	1	0
5	31	2	2	2	6	625	1	0
5	32	2	2	2	13	590	1	0
5	33	1	2	2	5	563	0	0
5	33	1	2	2	5	622	1	1
5	34	1	2	2	15	498	1	0
5	35	2	2	2	3	1402	1	0
5	36	1	2	2	2	558	1	0
5	37	1	2	2	13	589	1	0
5	38	2	2	2	8	809	1	0
5	39	2	2	2	12	684	1	0
5	40	1	2	2	1	557	1	0
5	41	2	2	2	5	540	1	0
5	42	2	2	2	14	562	1	0
5	43	2	2	2	7	548	1	0
5	44	1	2	2	9	550	1	0
5	45	1	2	2	5	533	1	0
5	46	1	2	2	15	515	1	0
5	47	1	2	2	12	751	1	0
5	48	2	2	2	15	543	0	0
5	48	2	2	2	15	740	1	1
5	49	2	2	2	4	737	1	0
5	50	2	2	2	9	1401	1	0
5	51	1	2	2	8	530	1	0
5	52	1	2	2	10	565	1	0
5	53	2	2	2	2	417	1	0
5	54	2	2	2	16	560	1	0
5	55	2	2	2	10	731	1	0
5	56	1	2	2	6	514	1	0
5	57	1	2	2	11	624	1	0
5	58	1	2	2	14	485	1	0
5	59	2	2	2	11	1664	1	0
5	60	2	2	2	1	969	1	0
5	61	2	2	2	13	690	1	0
5	62	1	2	2	3	506	1	0
5	63	2	2	2	5	663	1	0
5	64	1	2	2	4	565	1	0
