# Supplementary material for: Sound iconicity of abstract concepts: Place of articulation is implicitly associated with abstract concepts of size and social dominance
Source: PLoS One. 2017 Nov 1;12(11):e0187196. doi: 10.1371/journal.pone.0187196 (PMC5665516; doi:10.1371/journal.pone.0187196)
Supplement: S1 Dataset — Folder contains text files with original data of IAT experiments. Each text file represents data from one participant. Together with the data the folder also contains a ‘read me’ file that explains how to read the files. (ZIP) [file pone.0187196.s003.zip › S2 Folder with data-files/3_74_0_1_201014.txt]

No_Block	Trial	Modality_Stimulus	Allocation_Visual	Allocation_Acoustic	No_Stimulus	Reaction_Time	Correctness	Repetition
3	1	2	2	2	8	812	1	0
3	2	1	2	2	1	861	1	0
3	3	1	2	2	6	705	1	0
3	4	2	2	2	5	798	1	0
3	5	1	2	2	4	640	1	0
3	6	2	2	2	2	752	1	0
3	7	1	2	2	3	654	1	0
3	8	1	2	2	7	519	1	0
3	9	1	2	2	8	640	1	0
3	10	2	2	2	6	721	1	0
3	11	1	2	2	5	617	0	0
3	11	1	2	2	5	2060	1	1
3	12	2	2	2	3	712	1	0
3	13	2	2	2	4	743	1	0
3	14	1	2	2	2	1286	1	0
3	15	1	2	2	6	760	1	0
3	16	1	2	2	8	581	1	0
3	17	2	2	2	7	737	1	0
3	18	1	2	2	2	808	1	0
3	19	2	2	2	1	730	1	0
3	20	1	2	2	5	655	1	0
3	21	1	2	2	7	854	1	0
3	22	2	2	2	4	697	1	0
3	23	1	2	2	1	980	1	0
3	24	1	2	2	3	714	1	0
3	25	2	2	2	7	741	1	0
3	26	1	2	2	4	1086	1	0
3	27	1	2	2	5	569	1	0
3	28	2	2	2	8	832	1	0
3	29	2	2	2	1	609	1	0
3	30	1	2	2	3	1555	1	0
3	31	1	2	2	7	675	1	0
3	32	2	2	2	2	825	1	0
3	33	1	2	2	2	1174	1	0
3	34	1	2	2	1	678	1	0
3	35	2	2	2	5	747	1	0
3	36	2	2	2	6	727	1	0
3	37	1	2	2	4	700	1	0
3	38	2	2	2	3	714	1	0
3	39	1	2	2	8	548	1	0
3	40	2	2	2	2	892	1	0
3	41	2	2	2	5	795	1	0
3	42	1	2	2	6	755	1	0
3	43	2	2	2	7	778	1	0
3	44	1	2	2	2	735	1	0
3	45	1	2	2	6	703	1	0
3	46	1	2	2	4	762	1	0
3	47	2	2	2	6	605	1	0
3	48	2	2	2	3	664	1	0
3	49	1	2	2	1	796	1	0
3	50	1	2	2	5	581	1	0
3	51	1	2	2	7	745	1	0
3	52	1	2	2	8	621	1	0
3	53	2	2	2	4	761	1	0
3	54	2	2	2	1	696	1	0
3	55	2	2	2	8	683	1	0
3	56	1	2	2	3	912	1	0
3	57	2	2	2	2	754	1	0
3	58	2	2	2	3	689	1	0
3	59	2	2	2	6	655	1	0
3	60	1	2	2	4	992	1	0
3	61	1	2	2	2	818	1	0
3	62	1	2	2	7	520	1	0
3	63	2	2	2	7	731	1	0
3	64	2	2	2	8	657	1	0
5	1	2	2	1	7	1165	1	0
5	2	1	2	1	4	1214	0	0
5	2	1	2	1	4	2230	1	1
5	3	2	2	1	2	771	1	0
5	4	1	2	1	7	1141	1	0
5	5	2	2	1	3	1108	1	0
5	6	1	2	1	6	896	0	0
5	6	1	2	1	6	2696	1	1
5	7	1	2	1	1	5304	0	0
5	7	1	2	1	1	1217	0	1
5	7	1	2	1	1	2473	1	2
5	8	2	2	1	5	2873	1	0
5	9	2	2	1	8	953	1	0
5	10	2	2	1	1	806	1	0
5	11	1	2	1	2	1243	1	0
5	12	1	2	1	3	754	1	0
5	13	2	2	1	6	879	1	0
5	14	1	2	1	5	848	1	0
5	15	1	2	1	8	631	1	0
5	16	2	2	1	4	993	1	0
5	17	2	2	1	1	951	1	0
5	18	1	2	1	4	1314	1	0
5	19	2	2	1	8	884	1	0
5	20	2	2	1	4	1001	1	0
5	21	2	2	1	3	693	1	0
5	22	1	2	1	1	1246	1	0
5	23	1	2	1	7	583	1	0
5	24	1	2	1	2	1065	1	0
5	25	2	2	1	5	759	1	0
5	26	2	2	1	6	853	1	0
5	27	1	2	1	8	971	1	0
5	28	2	2	1	7	1076	1	0
5	29	1	2	1	3	772	1	0
5	30	1	2	1	5	725	1	0
5	31	1	2	1	6	754	1	0
5	32	2	2	1	2	1269	1	0
5	33	1	2	1	3	799	1	0
5	34	2	2	1	5	700	1	0
5	35	2	2	1	8	931	1	0
5	36	1	2	1	7	803	1	0
5	37	1	2	1	5	571	1	0
5	38	1	2	1	8	631	1	0
5	39	2	2	1	7	726	1	0
5	40	1	2	1	4	804	1	0
5	41	2	2	1	2	693	1	0
5	42	1	2	1	1	1282	1	0
5	43	2	2	1	4	907	1	0
5	44	1	2	1	6	793	1	0
5	45	2	2	1	3	667	1	0
5	46	1	2	1	2	779	1	0
5	47	1	2	1	7	692	1	0
5	48	2	2	1	6	720	1	0
5	49	1	2	1	8	1318	1	0
5	50	1	2	1	4	697	1	0
5	51	1	2	1	2	674	1	0
5	52	2	2	1	1	1048	1	0
5	53	1	2	1	1	657	1	0
5	54	1	2	1	5	743	1	0
5	55	2	2	1	3	1080	1	0
5	56	2	2	1	5	614	1	0
5	57	1	2	1	3	876	1	0
5	58	2	2	1	6	652	1	0
5	59	1	2	1	6	982	1	0
5	60	2	2	1	8	1055	1	0
5	61	2	2	1	2	701	1	0
5	62	1	2	1	1	898	1	0
5	63	2	2	1	1	888	1	0
5	64	1	2	1	8	954	1	0
