# Supplementary material for: Sound iconicity of abstract concepts: Place of articulation is implicitly associated with abstract concepts of size and social dominance
Source: PLoS One. 2017 Nov 1;12(11):e0187196. doi: 10.1371/journal.pone.0187196 (PMC5665516; doi:10.1371/journal.pone.0187196)
Supplement: S1 Dataset — Folder contains text files with original data of IAT experiments. Each text file represents data from one participant. Together with the data the folder also contains a ‘read me’ file that explains how to read the files. (ZIP) [file pone.0187196.s003.zip › S2 Folder with data-files/3_74_0_10_301014.txt]

No_Block	Trial	Modality_Stimulus	Allocation_Visual	Allocation_Acoustic	No_Stimulus	Reaction_Time	Correctness	Repetition
3	1	2	2	1	5	790	1	0
3	2	2	2	1	8	801	1	0
3	3	1	2	1	5	1012	1	0
3	4	2	2	1	3	710	1	0
3	5	1	2	1	8	685	1	0
3	6	1	2	1	2	427	1	0
3	7	1	2	1	1	493	1	0
3	8	2	2	1	4	788	1	0
3	9	2	2	1	6	568	1	0
3	10	2	2	1	1	545	1	0
3	11	1	2	1	3	861	1	0
3	12	1	2	1	6	515	1	0
3	13	1	2	1	7	524	1	0
3	14	2	2	1	7	1054	1	0
3	15	1	2	1	4	683	1	0
3	16	2	2	1	2	611	1	0
3	17	2	2	1	4	466	1	0
3	18	1	2	1	7	639	1	0
3	19	2	2	1	6	602	1	0
3	20	1	2	1	8	819	1	0
3	21	1	2	1	6	615	1	0
3	22	1	2	1	2	470	1	0
3	23	2	2	1	8	792	1	0
3	24	2	2	1	7	542	1	0
3	25	1	2	1	4	857	1	0
3	26	1	2	1	3	518	1	0
3	27	1	2	1	5	430	1	0
3	28	2	2	1	2	719	1	0
3	29	2	2	1	5	499	1	0
3	30	1	2	1	1	874	1	0
3	31	2	2	1	3	746	1	0
3	32	1	2	1	7	991	1	0
3	33	1	2	1	5	550	1	0
3	34	1	2	1	1	486	1	0
3	35	2	2	1	1	834	1	0
3	36	1	2	1	4	668	1	0
3	37	2	2	1	7	846	1	0
3	38	2	2	1	2	529	1	0
3	39	1	2	1	2	728	1	0
3	40	2	2	1	6	764	1	0
3	41	2	2	1	4	674	1	0
3	42	1	2	1	6	583	1	0
3	43	1	2	1	3	472	1	0
3	44	1	2	1	8	630	1	0
3	45	2	2	1	1	761	1	0
3	46	1	2	1	5	669	1	0
3	47	1	2	1	1	425	1	0
3	48	1	2	1	3	561	0	0
3	48	1	2	1	3	673	1	1
3	49	1	2	1	6	1048	1	0
3	50	2	2	1	8	895	1	0
3	51	2	2	1	5	601	1	0
3	52	1	2	1	8	967	1	0
3	53	2	2	1	3	711	1	0
3	54	1	2	1	7	711	1	0
3	55	1	2	1	2	441	1	0
3	56	2	2	1	5	870	1	0
3	57	1	2	1	4	971	0	0
3	57	1	2	1	4	325	1	1
3	58	2	2	1	8	816	1	0
3	59	2	2	1	4	416	0	0
3	59	2	2	1	4	835	1	1
3	60	1	2	1	1	771	1	0
3	61	2	2	1	3	1013	1	0
3	62	1	2	1	7	809	1	0
3	63	1	2	1	5	576	1	0
3	64	1	2	1	6	592	1	0
5	1	1	2	2	5	873	1	0
5	2	1	2	2	3	572	1	0
5	3	1	2	2	8	557	1	0
5	4	2	2	2	5	759	1	0
5	5	2	2	2	7	663	1	0
5	6	2	2	2	8	518	1	0
5	7	1	2	2	7	637	1	0
5	8	1	2	2	6	578	1	0
5	9	1	2	2	1	497	1	0
5	10	1	2	2	2	566	1	0
5	11	2	2	2	2	531	1	0
5	12	1	2	2	4	600	1	0
5	13	1	2	2	7	1228	1	0
5	14	1	2	2	2	600	1	0
5	15	2	2	2	4	671	1	0
5	16	2	2	2	1	448	1	0
5	17	1	2	2	5	773	1	0
5	18	2	2	2	3	599	1	0
5	19	1	2	2	4	582	1	0
5	20	2	2	2	6	877	1	0
5	21	2	2	2	3	585	1	0
5	22	1	2	2	8	582	1	0
5	23	1	2	2	6	613	1	0
5	24	1	2	2	1	1025	1	0
5	25	2	2	2	1	663	1	0
5	26	2	2	2	8	602	1	0
5	27	2	2	2	2	552	1	0
5	28	1	2	2	3	852	1	0
5	29	1	2	2	6	486	1	0
5	30	1	2	2	5	500	1	0
5	31	2	2	2	4	1360	1	0
5	32	2	2	2	6	537	1	0
5	33	2	2	2	5	689	1	0
5	34	1	2	2	8	705	1	0
5	35	1	2	2	7	509	1	0
5	36	1	2	2	2	526	1	0
5	37	1	2	2	4	603	1	0
5	38	1	2	2	1	505	1	0
5	39	2	2	2	7	935	1	0
5	40	2	2	2	7	555	1	0
5	41	2	2	2	8	565	1	0
5	42	1	2	2	3	678	1	0
5	43	1	2	2	7	1081	1	0
5	44	2	2	2	5	734	1	0
5	45	1	2	2	2	559	1	0
5	46	2	2	2	1	526	1	0
5	47	1	2	2	1	650	1	0
5	48	2	2	2	6	534	1	0
5	49	1	2	2	8	629	1	0
5	50	2	2	2	2	593	1	0
5	51	1	2	2	6	565	0	0
5	51	1	2	2	6	323	1	1
5	52	2	2	2	3	1037	1	0
5	53	1	2	2	4	662	1	0
5	54	2	2	2	4	900	1	0
5	55	1	2	2	5	587	1	0
5	56	1	2	2	3	587	1	0
5	57	2	2	2	5	674	1	0
5	58	2	2	2	2	625	1	0
5	59	2	2	2	7	686	1	0
5	60	1	2	2	1	1020	1	0
5	61	2	2	2	4	591	0	0
5	61	2	2	2	4	593	1	1
5	62	2	2	2	3	803	1	0
5	63	1	2	2	2	646	1	0
5	64	1	2	2	4	809	1	0
