# Supplementary material for: Sound iconicity of abstract concepts: Place of articulation is implicitly associated with abstract concepts of size and social dominance
Source: PLoS One. 2017 Nov 1;12(11):e0187196. doi: 10.1371/journal.pone.0187196 (PMC5665516; doi:10.1371/journal.pone.0187196)
Supplement: S1 Dataset — Folder contains text files with original data of IAT experiments. Each text file represents data from one participant. Together with the data the folder also contains a ‘read me’ file that explains how to read the files. (ZIP) [file pone.0187196.s003.zip › S2 Folder with data-files/3_74_0_11_301014.txt]

No_Block	Trial	Modality_Stimulus	Allocation_Visual	Allocation_Acoustic	No_Stimulus	Reaction_Time	Correctness	Repetition
3	1	2	1	2	5	1068	1	0
3	2	1	1	2	7	894	1	0
3	3	2	1	2	2	1088	1	0
3	4	2	1	2	8	957	1	0
3	5	1	1	2	3	731	1	0
3	6	1	1	2	6	727	1	0
3	7	1	1	2	2	740	1	0
3	8	2	1	2	6	1096	1	0
3	9	2	1	2	7	1035	1	0
3	10	1	1	2	4	1147	1	0
3	11	1	1	2	5	664	1	0
3	12	2	1	2	3	984	1	0
3	13	1	1	2	8	697	1	0
3	14	1	1	2	1	704	1	0
3	15	2	1	2	4	1121	1	0
3	16	1	1	2	1	1061	1	0
3	17	1	1	2	2	803	1	0
3	18	2	1	2	1	1143	1	0
3	19	1	1	2	3	774	1	0
3	20	2	1	2	4	1029	1	0
3	21	1	1	2	8	768	1	0
3	22	2	1	2	8	919	1	0
3	23	1	1	2	4	682	1	0
3	24	1	1	2	6	670	1	0
3	25	2	1	2	5	1095	1	0
3	26	2	1	2	3	992	1	0
3	27	1	1	2	5	1068	1	0
3	28	1	1	2	7	889	1	0
3	29	1	1	2	4	969	1	0
3	30	2	1	2	1	1075	1	0
3	31	1	1	2	3	971	1	0
3	32	2	1	2	6	2445	1	0
3	33	1	1	2	8	878	1	0
3	34	2	1	2	7	993	1	0
3	35	1	1	2	7	903	1	0
3	36	2	1	2	2	1795	1	0
3	37	2	1	2	4	1058	1	0
3	38	1	1	2	2	769	1	0
3	39	1	1	2	6	791	1	0
3	40	1	1	2	5	847	1	0
3	41	2	1	2	2	1508	1	0
3	42	1	1	2	1	735	1	0
3	43	1	1	2	8	792	1	0
3	44	1	1	2	3	754	1	0
3	45	1	1	2	7	743	1	0
3	46	1	1	2	1	769	1	0
3	47	2	1	2	8	956	1	0
3	48	2	1	2	6	1021	1	0
3	49	1	1	2	4	1043	1	0
3	50	2	1	2	1	932	1	0
3	51	1	1	2	2	927	1	0
3	52	2	1	2	7	1283	1	0
3	53	2	1	2	3	923	1	0
3	54	1	1	2	6	878	1	0
3	55	2	1	2	5	1192	1	0
3	56	1	1	2	5	1721	1	0
3	57	1	1	2	8	879	1	0
3	58	1	1	2	4	980	1	0
3	59	1	1	2	6	1066	1	0
3	60	2	1	2	8	1610	1	0
3	61	2	1	2	5	1111	1	0
3	62	1	1	2	5	1027	1	0
3	63	2	1	2	1	1065	1	0
3	64	1	1	2	1	904	1	0
5	1	2	1	1	7	980	1	0
5	2	1	1	1	3	1656	1	0
5	3	1	1	1	5	811	1	0
5	4	1	1	1	7	886	1	0
5	5	2	1	1	4	1023	1	0
5	6	1	1	1	8	793	1	0
5	7	1	1	1	1	678	1	0
5	8	2	1	1	8	990	1	0
5	9	1	1	1	4	1103	1	0
5	10	2	1	1	2	1283	1	0
5	11	1	1	1	2	693	1	0
5	12	2	1	1	3	1098	1	0
5	13	2	1	1	6	869	1	0
5	14	1	1	1	6	724	1	0
5	15	2	1	1	5	985	1	0
5	16	2	1	1	1	928	1	0
5	17	1	1	1	7	1379	1	0
5	18	1	1	1	2	785	1	0
5	19	2	1	1	5	925	0	0
5	19	2	1	1	5	1031	1	1
5	20	1	1	1	4	1961	1	0
5	21	2	1	1	6	1134	1	0
5	22	1	1	1	5	872	1	0
5	23	2	1	1	4	861	1	0
5	24	2	1	1	7	1057	0	0
5	24	2	1	1	7	403	1	1
5	25	1	1	1	1	1462	1	0
5	26	2	1	1	3	1826	1	0
5	27	2	1	1	1	941	1	0
5	28	2	1	1	2	958	1	0
5	29	1	1	1	8	572	1	0
5	30	1	1	1	6	691	1	0
5	31	2	1	1	8	891	1	0
5	32	2	1	1	1	905	1	0
5	33	1	1	1	3	739	1	0
5	34	2	1	1	4	982	1	0
5	35	1	1	1	2	1035	1	0
5	36	2	1	1	6	938	1	0
5	37	1	1	1	5	806	1	0
5	38	2	1	1	2	977	1	0
5	39	1	1	1	7	634	1	0
5	40	2	1	1	8	1873	1	0
5	41	1	1	1	1	766	1	0
5	42	1	1	1	6	805	1	0
5	43	1	1	1	3	1595	1	0
5	44	2	1	1	3	1020	1	0
5	45	2	1	1	7	873	1	0
5	46	1	1	1	8	616	1	0
5	47	2	1	1	5	974	1	0
5	48	1	1	1	4	974	1	0
5	49	1	1	1	3	787	1	0
5	50	1	1	1	6	796	1	0
5	51	2	1	1	6	1015	1	0
5	52	2	1	1	7	968	1	0
5	53	2	1	1	1	812	1	0
5	54	1	1	1	2	859	1	0
5	55	2	1	1	5	874	1	0
5	56	2	1	1	2	860	1	0
5	57	1	1	1	5	746	1	0
5	58	2	1	1	4	1364	1	0
5	59	1	1	1	8	664	1	0
5	60	2	1	1	8	1026	1	0
5	61	1	1	1	7	867	1	0
5	62	2	1	1	3	910	1	0
5	63	1	1	1	4	959	1	0
5	64	2	1	1	8	1052	1	0
