# Supplementary material for: Sound iconicity of abstract concepts: Place of articulation is implicitly associated with abstract concepts of size and social dominance
Source: PLoS One. 2017 Nov 1;12(11):e0187196. doi: 10.1371/journal.pone.0187196 (PMC5665516; doi:10.1371/journal.pone.0187196)
Supplement: S1 Dataset — Folder contains text files with original data of IAT experiments. Each text file represents data from one participant. Together with the data the folder also contains a ‘read me’ file that explains how to read the files. (ZIP) [file pone.0187196.s003.zip › S2 Folder with data-files/3_74_0_12_311014.txt]

No_Block	Trial	Modality_Stimulus	Allocation_Visual	Allocation_Acoustic	No_Stimulus	Reaction_Time	Correctness	Repetition
3	1	2	2	1	5	1366	1	0
3	2	2	2	1	4	721	1	0
3	3	2	2	1	3	1042	1	0
3	4	1	2	1	6	1207	1	0
3	5	2	2	1	6	770	1	0
3	6	1	2	1	2	1753	1	0
3	7	2	2	1	2	1082	1	0
3	8	1	2	1	8	1114	1	0
3	9	1	2	1	7	752	1	0
3	10	2	2	1	7	2046	1	0
3	11	1	2	1	1	1659	1	0
3	12	2	2	1	8	929	1	0
3	13	1	2	1	4	1099	1	0
3	14	1	2	1	5	783	1	0
3	15	2	2	1	1	734	1	0
3	16	1	2	1	3	625	1	0
3	17	2	2	1	3	788	1	0
3	18	1	2	1	6	1594	1	0
3	19	1	2	1	5	520	1	0
3	20	1	2	1	8	607	1	0
3	21	1	2	1	2	570	1	0
3	22	1	2	1	3	550	1	0
3	23	2	2	1	5	993	1	0
3	24	1	2	1	7	997	1	0
3	25	2	2	1	7	2416	1	0
3	26	2	2	1	1	789	1	0
3	27	1	2	1	4	1068	1	0
3	28	2	2	1	6	2032	1	0
3	29	1	2	1	1	863	1	0
3	30	2	2	1	8	926	1	0
3	31	2	2	1	2	590	1	0
3	32	1	2	1	2	2417	1	0
3	33	1	2	1	6	552	1	0
3	34	1	2	1	1	675	1	0
3	35	1	2	1	4	680	1	0
3	36	2	2	1	4	1002	1	0
3	37	2	2	1	8	718	1	0
3	38	2	2	1	2	722	1	0
3	39	1	2	1	3	756	1	0
3	40	2	2	1	3	820	1	0
3	41	2	2	1	4	868	1	0
3	42	2	2	1	1	673	1	0
3	43	1	2	1	7	2376	1	0
3	44	1	2	1	8	586	1	0
3	45	1	2	1	5	575	1	0
3	46	1	2	1	4	627	1	0
3	47	2	2	1	5	1150	1	0
3	48	2	2	1	7	1968	1	0
3	49	2	2	1	6	1066	1	0
3	50	1	2	1	1	2719	1	0
3	51	2	2	1	8	708	1	0
3	52	2	2	1	3	649	1	0
3	53	2	2	1	5	646	1	0
3	54	1	2	1	6	925	1	0
3	55	1	2	1	2	633	1	0
3	56	1	2	1	3	1132	1	0
3	57	1	2	1	5	1327	1	0
3	58	2	2	1	6	1427	1	0
3	59	2	2	1	4	837	1	0
3	60	2	2	1	7	795	1	0
3	61	1	2	1	7	995	1	0
3	62	1	2	1	8	1165	1	0
3	63	2	2	1	1	1000	1	0
3	64	2	2	1	2	677	1	0
5	1	1	2	2	4	1987	1	0
5	2	2	2	2	1	846	1	0
5	3	2	2	2	4	1948	1	0
5	4	1	2	2	5	725	1	0
5	5	2	2	2	8	787	1	0
5	6	1	2	2	6	634	1	0
5	7	1	2	2	1	637	1	0
5	8	1	2	2	3	637	1	0
5	9	1	2	2	2	521	1	0
5	10	2	2	2	2	1752	1	0
5	11	2	2	2	6	724	1	0
5	12	1	2	2	7	969	1	0
5	13	2	2	2	7	777	1	0
5	14	1	2	2	8	654	1	0
5	15	2	2	2	3	792	1	0
5	16	1	2	2	6	632	1	0
5	17	2	2	2	5	704	1	0
5	18	1	2	2	8	752	1	0
5	19	1	2	2	3	911	1	0
5	20	2	2	2	1	638	0	0
5	20	2	2	2	1	576	1	1
5	21	1	2	2	5	5272	1	0
5	22	2	2	2	7	739	1	0
5	23	2	2	2	4	1217	1	0
5	24	2	2	2	3	728	1	0
5	25	1	2	2	1	2715	1	0
5	26	1	2	2	2	625	1	0
5	27	2	2	2	6	725	1	0
5	28	1	2	2	7	1120	1	0
5	29	1	2	2	4	1575	1	0
5	30	2	2	2	2	1459	1	0
5	31	1	2	2	3	847	1	0
5	32	1	2	2	4	589	1	0
5	33	2	2	2	5	953	1	0
5	34	1	2	2	7	3558	1	0
5	35	2	2	2	8	678	1	0
5	36	1	2	2	8	785	1	0
5	37	2	2	2	6	719	1	0
5	38	2	2	2	3	790	1	0
5	39	1	2	2	6	1073	1	0
5	40	2	2	2	7	973	1	0
5	41	2	2	2	4	690	1	0
5	42	2	2	2	8	530	1	0
5	43	1	2	2	2	2024	1	0
5	44	2	2	2	1	811	1	0
5	45	2	2	2	5	681	1	0
5	46	2	2	2	2	957	1	0
5	47	1	2	2	1	1348	1	0
5	48	2	2	2	7	801	1	0
5	49	2	2	2	4	662	1	0
5	50	1	2	2	5	2194	1	0
5	51	1	2	2	4	595	1	0
5	52	1	2	2	8	602	1	0
5	53	2	2	2	5	665	1	0
5	54	1	2	2	6	695	1	0
5	55	1	2	2	2	645	1	0
5	56	2	2	2	1	841	1	0
5	57	2	2	2	8	829	1	0
5	58	1	2	2	5	723	1	0
5	59	1	2	2	3	581	1	0
5	60	2	2	2	3	676	1	0
5	61	1	2	2	1	651	1	0
5	62	1	2	2	7	711	1	0
5	63	1	2	2	3	535	1	0
5	64	1	2	2	4	604	1	0
