# Supplementary material for: Sound iconicity of abstract concepts: Place of articulation is implicitly associated with abstract concepts of size and social dominance
Source: PLoS One. 2017 Nov 1;12(11):e0187196. doi: 10.1371/journal.pone.0187196 (PMC5665516; doi:10.1371/journal.pone.0187196)
Supplement: S1 Dataset — Folder contains text files with original data of IAT experiments. Each text file represents data from one participant. Together with the data the folder also contains a ‘read me’ file that explains how to read the files. (ZIP) [file pone.0187196.s003.zip › S2 Folder with data-files/3_74_0_13_311014.txt]

No_Block	Trial	Modality_Stimulus	Allocation_Visual	Allocation_Acoustic	No_Stimulus	Reaction_Time	Correctness	Repetition
3	1	2	1	1	4	807	1	0
3	2	1	1	1	8	518	1	0
3	3	1	1	1	7	478	1	0
3	4	1	1	1	5	446	1	0
3	5	2	1	1	6	647	1	0
3	6	2	1	1	3	602	1	0
3	7	1	1	1	4	466	1	0
3	8	1	1	1	2	432	1	0
3	9	2	1	1	5	598	1	0
3	10	2	1	1	8	445	1	0
3	11	1	1	1	6	667	1	0
3	12	2	1	1	7	508	1	0
3	13	1	1	1	1	593	1	0
3	14	1	1	1	3	456	1	0
3	15	2	1	1	1	473	1	0
3	16	2	1	1	2	413	1	0
3	17	2	1	1	7	373	1	0
3	18	1	1	1	5	479	1	0
3	19	1	1	1	1	438	1	0
3	20	1	1	1	6	405	1	0
3	21	2	1	1	5	414	1	0
3	22	2	1	1	6	470	1	0
3	23	1	1	1	4	558	1	0
3	24	2	1	1	1	448	1	0
3	25	1	1	1	7	522	1	0
3	26	1	1	1	3	391	1	0
3	27	2	1	1	8	421	1	0
3	28	2	1	1	4	470	1	0
3	29	2	1	1	3	428	1	0
3	30	1	1	1	2	489	1	0
3	31	1	1	1	8	400	1	0
3	32	1	1	1	4	441	1	0
3	33	1	1	1	8	444	0	0
3	33	1	1	1	8	457	1	1
3	34	1	1	1	5	479	1	0
3	35	1	1	1	2	480	1	0
3	36	2	1	1	2	575	1	0
3	37	2	1	1	6	389	1	0
3	38	2	1	1	5	425	1	0
3	39	1	1	1	1	611	1	0
3	40	1	1	1	7	471	1	0
3	41	2	1	1	7	623	1	0
3	42	1	1	1	6	540	1	0
3	43	2	1	1	4	554	1	0
3	44	2	1	1	3	398	1	0
3	45	1	1	1	3	577	1	0
3	46	2	1	1	8	493	1	0
3	47	2	1	1	2	517	0	0
3	47	2	1	1	2	892	1	1
3	48	1	1	1	4	534	1	0
3	49	2	1	1	1	905	1	0
3	50	1	1	1	6	526	1	0
3	51	2	1	1	8	467	1	0
3	52	1	1	1	7	534	1	0
3	53	1	1	1	2	610	1	0
3	54	1	1	1	5	472	1	0
3	55	2	1	1	4	540	1	0
3	56	2	1	1	7	346	1	0
3	57	1	1	1	8	442	0	0
3	57	1	1	1	8	446	1	1
3	58	1	1	1	3	575	1	0
3	59	1	1	1	1	483	0	0
3	59	1	1	1	1	613	1	1
3	60	1	1	1	7	495	1	0
3	61	2	1	1	5	606	1	0
3	62	2	1	1	6	492	1	0
3	63	2	1	1	2	522	1	0
3	64	1	1	1	3	716	1	0
5	1	2	1	2	5	768	1	0
5	2	1	1	2	8	653	0	0
5	2	1	1	2	8	1694	1	1
5	3	2	1	2	1	1177	1	0
5	4	1	1	2	2	1378	1	0
5	5	2	1	2	4	605	1	0
5	6	1	1	2	6	684	0	0
5	6	1	1	2	6	1647	1	1
5	7	1	1	2	5	741	1	0
5	8	2	1	2	8	840	1	0
5	9	2	1	2	6	523	1	0
5	10	2	1	2	2	571	1	0
5	11	1	1	2	4	775	1	0
5	12	1	1	2	7	531	1	0
5	13	1	1	2	3	554	1	0
5	14	1	1	2	1	673	1	0
5	15	2	1	2	3	670	1	0
5	16	2	1	2	7	489	1	0
5	17	2	1	2	2	690	1	0
5	18	1	1	2	7	726	0	0
5	18	1	1	2	7	627	1	1
5	19	1	1	2	6	449	1	0
5	20	1	1	2	5	441	1	0
5	21	2	1	2	4	820	1	0
5	22	2	1	2	1	474	1	0
5	23	2	1	2	6	427	1	0
5	24	1	1	2	2	742	1	0
5	25	1	1	2	4	478	1	0
5	26	2	1	2	3	624	1	0
5	27	2	1	2	5	520	1	0
5	28	2	1	2	7	580	1	0
5	29	1	1	2	1	896	1	0
5	30	2	1	2	8	864	1	0
5	31	2	1	2	5	421	1	0
5	32	1	1	2	3	566	1	0
5	33	2	1	2	7	708	1	0
5	34	1	1	2	8	597	1	0
5	35	1	1	2	5	583	1	0
5	36	2	1	2	3	555	1	0
5	37	2	1	2	8	525	1	0
5	38	2	1	2	2	549	1	0
5	39	1	1	2	6	796	1	0
5	40	1	1	2	8	507	1	0
5	41	1	1	2	1	578	1	0
5	42	2	1	2	1	972	1	0
5	43	2	1	2	6	466	1	0
5	44	2	1	2	4	514	1	0
5	45	1	1	2	4	750	1	0
5	46	1	1	2	2	460	1	0
5	47	1	1	2	3	529	1	0
5	48	2	1	2	5	585	1	0
5	49	2	1	2	4	512	1	0
5	50	2	1	2	1	391	1	0
5	51	1	1	2	7	644	1	0
5	52	1	1	2	4	524	1	0
5	53	1	1	2	2	479	1	0
5	54	2	1	2	3	512	1	0
5	55	1	1	2	8	523	1	0
5	56	2	1	2	6	454	1	0
5	57	2	1	2	2	487	1	0
5	58	1	1	2	6	582	1	0
5	59	1	1	2	7	434	1	0
5	60	2	1	2	7	545	1	0
5	61	2	1	2	8	450	1	0
5	62	2	1	2	5	436	1	0
5	63	1	1	2	3	492	1	0
5	64	1	1	2	1	480	1	0
