# Supplementary material for: Sound iconicity of abstract concepts: Place of articulation is implicitly associated with abstract concepts of size and social dominance
Source: PLoS One. 2017 Nov 1;12(11):e0187196. doi: 10.1371/journal.pone.0187196 (PMC5665516; doi:10.1371/journal.pone.0187196)
Supplement: S1 Dataset — Folder contains text files with original data of IAT experiments. Each text file represents data from one participant. Together with the data the folder also contains a ‘read me’ file that explains how to read the files. (ZIP) [file pone.0187196.s003.zip › S2 Folder with data-files/3_74_0_14_031114.txt]

No_Block	Trial	Modality_Stimulus	Allocation_Visual	Allocation_Acoustic	No_Stimulus	Reaction_Time	Correctness	Repetition
3	1	1	2	2	1	1627	1	0
3	2	1	2	2	4	974	1	0
3	3	1	2	2	2	712	1	0
3	4	2	2	2	5	1053	1	0
3	5	2	2	2	8	866	1	0
3	6	2	2	2	1	739	1	0
3	7	1	2	2	5	823	1	0
3	8	1	2	2	8	833	1	0
3	9	1	2	2	7	876	1	0
3	10	1	2	2	6	839	1	0
3	11	2	2	2	3	836	1	0
3	12	2	2	2	4	969	1	0
3	13	2	2	2	2	982	1	0
3	14	1	2	2	3	953	1	0
3	15	1	2	2	3	784	1	0
3	16	1	2	2	8	796	1	0
3	17	2	2	2	7	939	1	0
3	18	2	2	2	6	1247	1	0
3	19	2	2	2	4	804	1	0
3	20	1	2	2	5	914	1	0
3	21	1	2	2	6	754	1	0
3	22	2	2	2	1	939	1	0
3	23	2	2	2	7	723	1	0
3	24	2	2	2	3	950	1	0
3	25	1	2	2	2	861	1	0
3	26	2	2	2	8	763	1	0
3	27	1	2	2	4	717	1	0
3	28	2	2	2	6	728	1	0
3	29	1	2	2	1	734	1	0
3	30	1	2	2	7	785	1	0
3	31	2	2	2	2	1049	1	0
3	32	1	2	2	5	747	1	0
3	33	2	2	2	5	823	1	0
3	34	2	2	2	4	983	1	0
3	35	2	2	2	8	873	1	0
3	36	1	2	2	4	868	1	0
3	37	1	2	2	2	818	1	0
3	38	2	2	2	2	1101	1	0
3	39	1	2	2	1	804	1	0
3	40	1	2	2	3	890	1	0
3	41	2	2	2	6	874	1	0
3	42	2	2	2	3	793	1	0
3	43	1	2	2	6	838	1	0
3	44	1	2	2	7	745	0	0
3	44	1	2	2	7	393	1	1
3	45	1	2	2	8	957	1	0
3	46	2	2	2	1	904	1	0
3	47	2	2	2	7	1167	1	0
3	48	1	2	2	3	872	1	0
3	49	2	2	2	5	1106	1	0
3	50	1	2	2	5	1052	1	0
3	51	1	2	2	1	721	1	0
3	52	2	2	2	6	869	1	0
3	53	1	2	2	8	915	1	0
3	54	2	2	2	3	1708	1	0
3	55	1	2	2	4	829	1	0
3	56	2	2	2	2	993	1	0
3	57	1	2	2	2	839	1	0
3	58	2	2	2	5	908	1	0
3	59	1	2	2	6	980	1	0
3	60	2	2	2	8	995	1	0
3	61	2	2	2	7	767	1	0
3	62	1	2	2	7	1207	1	0
3	63	1	2	2	1	1170	1	0
3	64	1	2	2	2	827	1	0
5	1	1	2	1	4	972	1	0
5	2	1	2	1	3	1292	1	0
5	3	2	2	1	2	1006	1	0
5	4	2	2	1	1	912	1	0
5	5	2	2	1	8	1044	1	0
5	6	1	2	1	2	954	1	0
5	7	1	2	1	7	581	1	0
5	8	2	2	1	7	759	1	0
5	9	2	2	1	3	748	1	0
5	10	2	2	1	5	1182	1	0
5	11	1	2	1	8	1569	1	0
5	12	2	2	1	6	1758	1	0
5	13	2	2	1	4	891	1	0
5	14	1	2	1	6	1065	1	0
5	15	2	2	1	4	1123	1	0
5	16	1	2	1	1	694	1	0
5	17	1	2	1	5	677	1	0
5	18	2	2	1	5	799	1	0
5	19	2	2	1	2	731	1	0
5	20	1	2	1	6	1899	1	0
5	21	2	2	1	3	959	1	0
5	22	1	2	1	7	856	1	0
5	23	1	2	1	5	897	1	0
5	24	2	2	1	8	1086	1	0
5	25	2	2	1	7	823	1	0
5	26	1	2	1	1	808	1	0
5	27	1	2	1	8	735	1	0
5	28	2	2	1	6	992	1	0
5	29	1	2	1	4	821	0	0
5	29	1	2	1	4	468	1	1
5	30	2	2	1	1	1721	1	0
5	31	2	2	1	7	759	1	0
5	32	2	2	1	8	856	1	0
5	33	1	2	1	2	1646	1	0
5	34	2	2	1	1	922	1	0
5	35	1	2	1	3	1006	1	0
5	36	1	2	1	1	850	1	0
5	37	1	2	1	5	917	1	0
5	38	2	2	1	3	1088	1	0
5	39	1	2	1	7	1301	0	0
5	39	1	2	1	7	414	1	1
5	40	1	2	1	6	1189	1	0
5	41	2	2	1	2	980	1	0
5	42	1	2	1	2	907	1	0
5	43	2	2	1	4	1036	1	0
5	44	1	2	1	4	940	1	0
5	45	2	2	1	5	1195	1	0
5	46	2	2	1	6	892	1	0
5	47	1	2	1	8	723	1	0
5	48	1	2	1	3	623	1	0
5	49	1	2	1	5	662	0	0
5	49	1	2	1	5	415	1	1
5	50	2	2	1	7	1919	1	0
5	51	2	2	1	1	913	1	0
5	52	2	2	1	3	944	1	0
5	53	1	2	1	7	1222	0	0
5	53	1	2	1	7	438	1	1
5	54	1	2	1	4	751	1	0
5	55	2	2	1	5	824	1	0
5	56	2	2	1	8	800	1	0
5	57	2	2	1	6	855	1	0
5	58	1	2	1	3	1083	1	0
5	59	1	2	1	1	760	1	0
5	60	2	2	1	2	981	1	0
5	61	2	2	1	4	806	1	0
5	62	2	2	1	2	961	1	0
5	63	1	2	1	6	1371	1	0
5	64	1	2	1	2	827	1	0
