# Supplementary material for: Sound iconicity of abstract concepts: Place of articulation is implicitly associated with abstract concepts of size and social dominance
Source: PLoS One. 2017 Nov 1;12(11):e0187196. doi: 10.1371/journal.pone.0187196 (PMC5665516; doi:10.1371/journal.pone.0187196)
Supplement: S1 Dataset — Folder contains text files with original data of IAT experiments. Each text file represents data from one participant. Together with the data the folder also contains a ‘read me’ file that explains how to read the files. (ZIP) [file pone.0187196.s003.zip › S2 Folder with data-files/3_74_0_15_031114.txt]

No_Block	Trial	Modality_Stimulus	Allocation_Visual	Allocation_Acoustic	No_Stimulus	Reaction_Time	Correctness	Repetition
3	1	2	1	1	1	1182	1	0
3	2	2	1	1	5	580	1	0
3	3	1	1	1	4	659	1	0
3	4	1	1	1	8	542	1	0
3	5	2	1	1	6	614	1	0
3	6	1	1	1	5	798	1	0
3	7	2	1	1	8	618	1	0
3	8	2	1	1	7	576	1	0
3	9	2	1	1	2	563	1	0
3	10	1	1	1	3	501	1	0
3	11	1	1	1	1	491	1	0
3	12	1	1	1	2	571	1	0
3	13	2	1	1	3	689	1	0
3	14	2	1	1	4	566	1	0
3	15	1	1	1	7	580	1	0
3	16	1	1	1	6	577	1	0
3	17	2	1	1	2	707	1	0
3	18	1	1	1	2	504	1	0
3	19	2	1	1	3	634	1	0
3	20	2	1	1	6	663	1	0
3	21	1	1	1	5	607	1	0
3	22	1	1	1	7	735	1	0
3	23	2	1	1	4	589	1	0
3	24	1	1	1	8	694	1	0
3	25	1	1	1	3	589	1	0
3	26	1	1	1	4	510	1	0
3	27	1	1	1	1	510	1	0
3	28	1	1	1	6	681	1	0
3	29	2	1	1	8	550	1	0
3	30	2	1	1	1	615	1	0
3	31	2	1	1	5	573	1	0
3	32	1	1	1	3	541	1	0
3	33	1	1	1	8	551	1	0
3	34	1	1	1	6	539	1	0
3	35	1	1	1	7	544	1	0
3	36	2	1	1	7	587	1	0
3	37	2	1	1	3	592	1	0
3	38	1	1	1	4	555	1	0
3	39	1	1	1	2	438	1	0
3	40	2	1	1	2	569	1	0
3	41	1	1	1	1	472	1	0
3	42	1	1	1	5	591	1	0
3	43	2	1	1	5	538	1	0
3	44	2	1	1	8	495	1	0
3	45	2	1	1	1	592	1	0
3	46	1	1	1	3	556	1	0
3	47	1	1	1	1	608	1	0
3	48	1	1	1	5	538	1	0
3	49	2	1	1	6	541	1	0
3	50	2	1	1	4	681	0	0
3	50	2	1	1	4	781	1	1
3	51	1	1	1	7	1013	1	0
3	52	2	1	1	7	636	1	0
3	53	1	1	1	6	579	1	0
3	54	1	1	1	2	759	1	0
3	55	2	1	1	2	616	1	0
3	56	1	1	1	4	508	1	0
3	57	2	1	1	4	583	1	0
3	58	1	1	1	8	583	1	0
3	59	2	1	1	3	617	1	0
3	60	1	1	1	7	591	1	0
3	61	2	1	1	5	574	1	0
3	62	1	1	1	8	594	1	0
3	63	2	1	1	8	599	1	0
3	64	1	1	1	3	562	1	0
5	1	2	1	2	1	629	1	0
5	2	2	1	2	2	702	1	0
5	3	2	1	2	4	614	1	0
5	4	1	1	2	6	863	0	0
5	4	1	1	2	6	547	1	1
5	5	1	1	2	3	769	1	0
5	6	2	1	2	3	716	1	0
5	7	2	1	2	8	642	1	0
5	8	1	1	2	5	777	1	0
5	9	2	1	2	6	1270	1	0
5	10	1	1	2	7	806	1	0
5	11	1	1	2	1	844	0	0
5	11	1	1	2	1	461	1	1
5	12	2	1	2	5	970	1	0
5	13	1	1	2	2	752	1	0
5	14	1	1	2	8	653	1	0
5	15	2	1	2	7	567	1	0
5	16	1	1	2	4	615	1	0
5	17	2	1	2	4	623	1	0
5	18	1	1	2	3	510	1	0
5	19	1	1	2	4	508	1	0
5	20	2	1	2	5	643	0	0
5	20	2	1	2	5	599	1	1
5	21	1	1	2	2	610	1	0
5	22	1	1	2	1	567	1	0
5	23	2	1	2	1	663	1	0
5	24	2	1	2	7	593	1	0
5	25	1	1	2	5	668	1	0
5	26	1	1	2	6	495	1	0
5	27	2	1	2	6	611	1	0
5	28	2	1	2	3	544	0	0
5	28	2	1	2	3	565	1	1
5	29	1	1	2	7	1431	1	0
5	30	2	1	2	2	775	1	0
5	31	1	1	2	8	473	1	0
5	32	2	1	2	8	539	1	0
5	33	2	1	2	2	621	1	0
5	34	2	1	2	7	617	1	0
5	35	1	1	2	8	682	1	0
5	36	1	1	2	5	538	1	0
5	37	2	1	2	3	839	1	0
5	38	2	1	2	8	587	1	0
5	39	2	1	2	5	561	1	0
5	40	1	1	2	2	616	1	0
5	41	1	1	2	7	592	1	0
5	42	2	1	2	4	655	1	0
5	43	2	1	2	1	509	1	0
5	44	1	1	2	6	662	1	0
5	45	1	1	2	1	613	1	0
5	46	2	1	2	6	1735	1	0
5	47	1	1	2	4	600	1	0
5	48	1	1	2	3	776	0	0
5	48	1	1	2	3	469	1	1
5	49	2	1	2	4	656	1	0
5	50	1	1	2	1	1256	1	0
5	51	2	1	2	8	610	1	0
5	52	1	1	2	2	511	1	0
5	53	2	1	2	6	525	1	0
5	54	1	1	2	6	580	1	0
5	55	2	1	2	2	569	1	0
5	56	2	1	2	1	572	1	0
5	57	2	1	2	7	559	0	0
5	57	2	1	2	7	582	1	1
5	58	1	1	2	4	614	1	0
5	59	2	1	2	3	859	1	0
5	60	2	1	2	5	538	1	0
5	61	1	1	2	5	665	1	0
5	62	1	1	2	3	619	1	0
5	63	1	1	2	7	1486	1	0
5	64	2	1	2	7	896	1	0
