# Supplementary material for: Sound iconicity of abstract concepts: Place of articulation is implicitly associated with abstract concepts of size and social dominance
Source: PLoS One. 2017 Nov 1;12(11):e0187196. doi: 10.1371/journal.pone.0187196 (PMC5665516; doi:10.1371/journal.pone.0187196)
Supplement: S1 Dataset — Folder contains text files with original data of IAT experiments. Each text file represents data from one participant. Together with the data the folder also contains a ‘read me’ file that explains how to read the files. (ZIP) [file pone.0187196.s003.zip › S2 Folder with data-files/3_74_0_16_061114.txt]

No_Block	Trial	Modality_Stimulus	Allocation_Visual	Allocation_Acoustic	No_Stimulus	Reaction_Time	Correctness	Repetition
3	1	1	1	1	7	1156	1	0
3	2	1	1	1	8	649	1	0
3	3	2	1	1	2	850	1	0
3	4	1	1	1	6	574	1	0
3	5	2	1	1	1	759	1	0
3	6	2	1	1	7	609	1	0
3	7	1	1	1	3	510	1	0
3	8	1	1	1	1	498	1	0
3	9	1	1	1	5	678	1	0
3	10	2	1	1	4	745	1	0
3	11	2	1	1	5	570	1	0
3	12	2	1	1	6	692	1	0
3	13	1	1	1	4	592	1	0
3	14	1	1	1	2	493	1	0
3	15	1	1	1	5	618	1	0
3	16	2	1	1	8	719	1	0
3	17	2	1	1	3	598	1	0
3	18	2	1	1	8	361	0	0
3	18	2	1	1	8	621	1	1
3	19	1	1	1	2	481	1	0
3	20	1	1	1	1	1017	1	0
3	21	2	1	1	4	705	1	0
3	22	2	1	1	1	678	1	0
3	23	2	1	1	2	908	1	0
3	24	1	1	1	3	607	1	0
3	25	1	1	1	7	904	1	0
3	26	2	1	1	7	1357	1	0
3	27	2	1	1	3	697	1	0
3	28	2	1	1	5	578	1	0
3	29	1	1	1	8	882	0	0
3	29	1	1	1	8	488	1	1
3	30	2	1	1	6	1042	1	0
3	31	1	1	1	4	507	1	0
3	32	1	1	1	6	569	1	0
3	33	2	1	1	7	1315	1	0
3	34	1	1	1	2	795	1	0
3	35	2	1	1	2	700	1	0
3	36	1	1	1	6	750	1	0
3	37	1	1	1	3	528	1	0
3	38	2	1	1	4	696	1	0
3	39	2	1	1	6	592	1	0
3	40	1	1	1	7	634	1	0
3	41	1	1	1	8	471	1	0
3	42	2	1	1	8	1054	1	0
3	43	1	1	1	5	573	0	0
3	43	1	1	1	5	482	1	1
3	44	2	1	1	1	1007	1	0
3	45	2	1	1	3	753	0	0
3	45	2	1	1	3	1177	1	1
3	46	1	1	1	4	545	1	0
3	47	1	1	1	1	1534	1	0
3	48	2	1	1	5	608	1	0
3	49	1	1	1	4	574	1	0
3	50	1	1	1	5	936	1	0
3	51	2	1	1	2	969	1	0
3	52	2	1	1	6	623	1	0
3	53	1	1	1	1	941	1	0
3	54	2	1	1	8	704	1	0
3	55	1	1	1	3	1148	1	0
3	56	1	1	1	6	555	1	0
3	57	1	1	1	2	576	1	0
3	58	2	1	1	1	942	1	0
3	59	2	1	1	3	623	1	0
3	60	2	1	1	7	1202	1	0
3	61	1	1	1	7	744	1	0
3	62	1	1	1	8	631	0	0
3	62	1	1	1	8	475	1	1
3	63	1	1	1	4	454	1	0
3	64	2	1	1	5	845	1	0
5	1	1	1	2	8	1640	1	0
5	2	2	1	2	6	722	1	0
5	3	2	1	2	5	583	1	0
5	4	2	1	2	2	593	1	0
5	5	1	1	2	2	748	1	0
5	6	1	1	2	6	567	1	0
5	7	1	1	2	7	1094	0	0
5	7	1	1	2	7	363	1	1
5	8	2	1	2	7	604	1	0
5	9	2	1	2	8	1285	1	0
5	10	1	1	2	1	1121	1	0
5	11	1	1	2	5	571	1	0
5	12	2	1	2	3	738	1	0
5	13	1	1	2	4	581	1	0
5	14	2	1	2	4	736	1	0
5	15	2	1	2	1	418	1	0
5	16	1	1	2	3	622	1	0
5	17	2	1	2	4	629	1	0
5	18	1	1	2	7	996	1	0
5	19	2	1	2	3	649	1	0
5	20	2	1	2	6	693	1	0
5	21	2	1	2	1	695	1	0
5	22	1	1	2	1	996	1	0
5	23	1	1	2	5	791	1	0
5	24	1	1	2	6	766	1	0
5	25	2	1	2	8	1022	1	0
5	26	2	1	2	7	1441	1	0
5	27	2	1	2	5	886	1	0
5	28	1	1	2	3	878	1	0
5	29	1	1	2	8	567	1	0
5	30	2	1	2	2	968	1	0
5	31	1	1	2	4	2150	1	0
5	32	1	1	2	2	619	1	0
5	33	2	1	2	2	835	1	0
5	34	2	1	2	1	623	1	0
5	35	1	1	2	5	1146	1	0
5	36	2	1	2	7	778	1	0
5	37	1	1	2	1	1198	1	0
5	38	2	1	2	6	901	1	0
5	39	2	1	2	5	942	1	0
5	40	1	1	2	7	588	1	0
5	41	2	1	2	3	783	0	0
5	41	2	1	2	3	384	1	1
5	42	2	1	2	8	992	1	0
5	43	2	1	2	4	589	1	0
5	44	1	1	2	8	1414	1	0
5	45	1	1	2	6	573	1	0
5	46	1	1	2	4	520	1	0
5	47	2	1	2	2	617	1	0
5	48	1	1	2	3	1657	1	0
5	49	2	1	2	1	686	1	0
5	50	2	1	2	7	786	1	0
5	51	1	1	2	2	542	1	0
5	52	1	1	2	6	1167	1	0
5	53	2	1	2	8	754	1	0
5	54	2	1	2	4	656	0	0
5	54	2	1	2	4	475	1	1
5	55	2	1	2	5	880	1	0
5	56	1	1	2	5	866	1	0
5	57	2	1	2	3	1084	1	0
5	58	1	1	2	4	959	1	0
5	59	2	1	2	6	719	1	0
5	60	2	1	2	7	643	1	0
5	61	1	1	2	8	948	1	0
5	62	1	1	2	7	482	1	0
5	63	2	1	2	8	729	1	0
5	64	1	1	2	3	1010	1	0
