# Supplementary material for: Sound iconicity of abstract concepts: Place of articulation is implicitly associated with abstract concepts of size and social dominance
Source: PLoS One. 2017 Nov 1;12(11):e0187196. doi: 10.1371/journal.pone.0187196 (PMC5665516; doi:10.1371/journal.pone.0187196)
Supplement: S1 Dataset — Folder contains text files with original data of IAT experiments. Each text file represents data from one participant. Together with the data the folder also contains a ‘read me’ file that explains how to read the files. (ZIP) [file pone.0187196.s003.zip › S2 Folder with data-files/3_74_0_17_061114.txt]

No_Block	Trial	Modality_Stimulus	Allocation_Visual	Allocation_Acoustic	No_Stimulus	Reaction_Time	Correctness	Repetition
3	1	2	1	1	3	827	1	0
3	2	1	1	1	8	962	1	0
3	3	2	1	1	6	705	1	0
3	4	2	1	1	1	568	1	0
3	5	1	1	1	3	548	1	0
3	6	1	1	1	7	589	1	0
3	7	1	1	1	5	499	1	0
3	8	2	1	1	8	771	1	0
3	9	2	1	1	4	518	1	0
3	10	1	1	1	6	582	1	0
3	11	1	1	1	4	457	1	0
3	12	1	1	1	1	498	1	0
3	13	2	1	1	5	672	1	0
3	14	1	1	1	2	615	1	0
3	15	2	1	1	2	578	1	0
3	16	2	1	1	7	612	1	0
3	17	1	1	1	8	672	1	0
3	18	1	1	1	7	498	1	0
3	19	2	1	1	5	473	0	0
3	19	2	1	1	5	514	1	1
3	20	1	1	1	1	644	1	0
3	21	1	1	1	4	575	1	0
3	22	1	1	1	6	652	1	0
3	23	1	1	1	5	549	1	0
3	24	1	1	1	2	539	1	0
3	25	2	1	1	6	773	1	0
3	26	1	1	1	3	598	1	0
3	27	1	1	1	2	469	1	0
3	28	2	1	1	4	675	1	0
3	29	1	1	1	5	598	1	0
3	30	2	1	1	2	718	1	0
3	31	1	1	1	7	642	1	0
3	32	1	1	1	1	552	1	0
3	33	2	1	1	1	556	1	0
3	34	1	1	1	3	516	1	0
3	35	1	1	1	6	545	1	0
3	36	2	1	1	7	424	0	0
3	36	2	1	1	7	406	1	1
3	37	2	1	1	3	617	1	0
3	38	1	1	1	4	687	1	0
3	39	2	1	1	8	721	1	0
3	40	2	1	1	4	693	1	0
3	41	2	1	1	2	584	1	0
3	42	1	1	1	8	659	1	0
3	43	1	1	1	3	605	1	0
3	44	1	1	1	5	469	1	0
3	45	1	1	1	7	790	1	0
3	46	2	1	1	8	671	1	0
3	47	1	1	1	8	556	1	0
3	48	2	1	1	6	662	1	0
3	49	1	1	1	6	438	1	0
3	50	2	1	1	1	704	1	0
3	51	1	1	1	4	539	1	0
3	52	1	1	1	2	433	1	0
3	53	2	1	1	3	636	1	0
3	54	1	1	1	1	578	1	0
3	55	1	1	1	2	547	1	0
3	56	1	1	1	1	418	1	0
3	57	2	1	1	5	709	1	0
3	58	2	1	1	7	393	1	0
3	59	1	1	1	5	631	1	0
3	60	2	1	1	4	723	1	0
3	61	2	1	1	3	425	1	0
3	62	2	1	1	2	626	1	0
3	63	1	1	1	8	754	1	0
3	64	1	1	1	4	559	1	0
5	1	1	1	2	1	1239	1	0
5	2	1	1	2	8	644	1	0
5	3	1	1	2	3	472	1	0
5	4	2	1	2	4	2575	1	0
5	5	1	1	2	5	1029	0	0
5	5	1	1	2	5	836	1	1
5	6	1	1	2	4	1244	1	0
5	7	1	1	2	6	881	1	0
5	8	2	1	2	2	936	1	0
5	9	2	1	2	1	675	1	0
5	10	1	1	2	2	915	1	0
5	11	1	1	2	7	820	1	0
5	12	2	1	2	6	759	1	0
5	13	1	1	2	1	646	1	0
5	14	1	1	2	7	645	1	0
5	15	2	1	2	7	671	1	0
5	16	2	1	2	3	597	1	0
5	17	1	1	2	6	642	1	0
5	18	1	1	2	2	505	1	0
5	19	2	1	2	8	790	1	0
5	20	2	1	2	5	658	1	0
5	21	2	1	2	1	681	1	0
5	22	1	1	2	8	633	1	0
5	23	1	1	2	3	486	1	0
5	24	1	1	2	4	487	1	0
5	25	2	1	2	2	967	1	0
5	26	1	1	2	5	578	1	0
5	27	1	1	2	3	518	1	0
5	28	1	1	2	4	553	1	0
5	29	2	1	2	4	794	1	0
5	30	2	1	2	8	719	1	0
5	31	1	1	2	7	606	1	0
5	32	2	1	2	7	654	1	0
5	33	1	1	2	1	706	1	0
5	34	1	1	2	2	657	1	0
5	35	2	1	2	5	953	1	0
5	36	1	1	2	8	636	1	0
5	37	2	1	2	6	1038	1	0
5	38	1	1	2	5	751	1	0
5	39	1	1	2	6	734	1	0
5	40	1	1	2	8	501	1	0
5	41	1	1	2	7	497	1	0
5	42	2	1	2	3	693	1	0
5	43	1	1	2	2	582	1	0
5	44	1	1	2	3	460	1	0
5	45	2	1	2	2	710	1	0
5	46	2	1	2	8	574	1	0
5	47	1	1	2	1	701	1	0
5	48	1	1	2	5	630	1	0
5	49	2	1	2	5	951	1	0
5	50	1	1	2	4	527	1	0
5	51	1	1	2	6	788	1	0
5	52	2	1	2	4	909	1	0
5	53	2	1	2	3	399	1	0
5	54	1	1	2	4	557	1	0
5	55	1	1	2	1	722	1	0
5	56	2	1	2	6	737	1	0
5	57	1	1	2	8	637	1	0
5	58	2	1	2	1	634	1	0
5	59	2	1	2	7	738	1	0
5	60	1	1	2	2	553	1	0
5	61	1	1	2	3	445	1	0
5	62	1	1	2	6	526	1	0
5	63	2	1	2	6	1160	1	0
5	64	2	1	2	5	599	1	0
