# Supplementary material for: Sound iconicity of abstract concepts: Place of articulation is implicitly associated with abstract concepts of size and social dominance
Source: PLoS One. 2017 Nov 1;12(11):e0187196. doi: 10.1371/journal.pone.0187196 (PMC5665516; doi:10.1371/journal.pone.0187196)
Supplement: S1 Dataset — Folder contains text files with original data of IAT experiments. Each text file represents data from one participant. Together with the data the folder also contains a ‘read me’ file that explains how to read the files. (ZIP) [file pone.0187196.s003.zip › S2 Folder with data-files/3_74_0_18_061114.txt]

No_Block	Trial	Modality_Stimulus	Allocation_Visual	Allocation_Acoustic	No_Stimulus	Reaction_Time	Correctness	Repetition
3	1	1	1	1	5	936	1	0
3	2	2	1	1	3	946	1	0
3	3	2	1	1	4	805	1	0
3	4	2	1	1	1	680	1	0
3	5	1	1	1	2	585	1	0
3	6	1	1	1	1	656	1	0
3	7	2	1	1	6	821	1	0
3	8	1	1	1	6	514	1	0
3	9	2	1	1	2	728	1	0
3	10	1	1	1	8	1030	1	0
3	11	1	1	1	3	502	1	0
3	12	1	1	1	4	401	1	0
3	13	2	1	1	8	677	1	0
3	14	1	1	1	7	718	1	0
3	15	1	1	1	5	553	1	0
3	16	2	1	1	7	730	1	0
3	17	2	1	1	5	631	1	0
3	18	1	1	1	6	573	1	0
3	19	1	1	1	4	567	1	0
3	20	2	1	1	3	916	1	0
3	21	1	1	1	8	440	0	0
3	21	1	1	1	8	345	1	1
3	22	1	1	1	7	644	1	0
3	23	1	1	1	2	880	1	0
3	24	2	1	1	8	879	1	0
3	25	1	1	1	1	566	1	0
3	26	2	1	1	1	637	1	0
3	27	1	1	1	3	881	1	0
3	28	1	1	1	8	660	1	0
3	29	2	1	1	4	1221	1	0
3	30	1	1	1	2	552	1	0
3	31	1	1	1	5	864	1	0
3	32	2	1	1	7	680	1	0
3	33	2	1	1	6	735	1	0
3	34	2	1	1	2	795	0	0
3	34	2	1	1	2	475	1	1
3	35	1	1	1	3	783	1	0
3	36	1	1	1	6	593	1	0
3	37	2	1	1	5	832	1	0
3	38	2	1	1	3	690	1	0
3	39	1	1	1	7	609	1	0
3	40	2	1	1	6	695	1	0
3	41	1	1	1	1	507	1	0
3	42	2	1	1	8	1223	1	0
3	43	2	1	1	7	771	1	0
3	44	1	1	1	4	1409	1	0
3	45	2	1	1	2	1878	1	0
3	46	1	1	1	4	621	1	0
3	47	2	1	1	5	991	1	0
3	48	1	1	1	6	596	1	0
3	49	1	1	1	2	519	1	0
3	50	2	1	1	4	808	1	0
3	51	1	1	1	3	585	1	0
3	52	2	1	1	1	693	1	0
3	53	1	1	1	7	681	1	0
3	54	1	1	1	5	613	1	0
3	55	1	1	1	1	568	1	0
3	56	1	1	1	8	637	1	0
3	57	2	1	1	2	804	1	0
3	58	2	1	1	6	703	1	0
3	59	2	1	1	4	806	1	0
3	60	1	1	1	4	583	1	0
3	61	2	1	1	8	727	1	0
3	62	2	1	1	1	608	1	0
3	63	1	1	1	2	492	1	0
3	64	1	1	1	8	553	1	0
5	1	1	1	2	5	1530	1	0
5	2	2	1	2	8	892	1	0
5	3	1	1	2	2	1146	1	0
5	4	2	1	2	2	1988	0	0
5	4	2	1	2	2	465	1	1
5	5	2	1	2	3	954	1	0
5	6	1	1	2	7	1118	1	0
5	7	1	1	2	6	531	1	0
5	8	2	1	2	6	796	1	0
5	9	2	1	2	7	776	1	0
5	10	2	1	2	4	1343	1	0
5	11	1	1	2	3	690	1	0
5	12	2	1	2	5	1924	1	0
5	13	2	1	2	1	627	1	0
5	14	2	1	2	3	743	1	0
5	15	1	1	2	8	505	1	0
5	16	1	1	2	1	1011	1	0
5	17	1	1	2	4	518	1	0
5	18	1	1	2	7	632	1	0
5	19	2	1	2	8	896	1	0
5	20	2	1	2	2	851	1	0
5	21	2	1	2	7	1145	1	0
5	22	1	1	2	3	644	1	0
5	23	2	1	2	5	1225	1	0
5	24	1	1	2	6	712	1	0
5	25	2	1	2	1	1109	0	0
5	25	2	1	2	1	361	1	1
5	26	2	1	2	4	1283	1	0
5	27	1	1	2	5	1642	0	0
5	27	1	1	2	5	443	1	1
5	28	1	1	2	8	937	1	0
5	29	1	1	2	4	642	1	0
5	30	2	1	2	6	2531	1	0
5	31	2	1	2	7	1621	1	0
5	32	2	1	2	3	741	1	0
5	33	1	1	2	2	664	1	0
5	34	2	1	2	8	2118	1	0
5	35	2	1	2	1	1231	1	0
5	36	1	1	2	1	755	1	0
5	37	1	1	2	4	639	1	0
5	38	2	1	2	5	2634	1	0
5	39	1	1	2	3	661	1	0
5	40	1	1	2	6	527	1	0
5	41	2	1	2	4	1209	0	0
5	41	2	1	2	4	651	1	1
5	42	2	1	2	6	1728	1	0
5	43	2	1	2	2	1982	1	0
5	44	1	1	2	1	768	1	0
5	45	2	1	2	3	2083	1	0
5	46	2	1	2	2	828	1	0
5	47	2	1	2	8	747	1	0
5	48	1	1	2	5	714	1	0
5	49	2	1	2	6	913	1	0
5	50	2	1	2	1	747	1	0
5	51	1	1	2	7	730	1	0
5	52	2	1	2	5	1884	1	0
5	53	1	1	2	8	512	0	0
5	53	1	1	2	8	325	1	1
5	54	1	1	2	2	1479	1	0
5	55	1	1	2	8	1094	1	0
5	56	2	1	2	4	1800	0	0
5	56	2	1	2	4	378	1	1
5	57	1	1	2	1	2181	1	0
5	58	1	1	2	4	1271	1	0
5	59	1	1	2	5	913	1	0
5	60	2	1	2	7	3530	1	0
5	61	1	1	2	2	1579	1	0
5	62	1	1	2	7	675	1	0
5	63	1	1	2	3	1816	1	0
5	64	2	1	2	3	1098	1	0
