# Supplementary material for: Sound iconicity of abstract concepts: Place of articulation is implicitly associated with abstract concepts of size and social dominance
Source: PLoS One. 2017 Nov 1;12(11):e0187196. doi: 10.1371/journal.pone.0187196 (PMC5665516; doi:10.1371/journal.pone.0187196)
Supplement: S1 Dataset — Folder contains text files with original data of IAT experiments. Each text file represents data from one participant. Together with the data the folder also contains a ‘read me’ file that explains how to read the files. (ZIP) [file pone.0187196.s003.zip › S2 Folder with data-files/3_74_0_19_061114.txt]

No_Block	Trial	Modality_Stimulus	Allocation_Visual	Allocation_Acoustic	No_Stimulus	Reaction_Time	Correctness	Repetition
3	1	2	1	2	8	867	1	0
3	2	1	1	2	6	1018	1	0
3	3	1	1	2	4	913	1	0
3	4	2	1	2	1	857	1	0
3	5	1	1	2	3	1057	1	0
3	6	2	1	2	6	1520	1	0
3	7	1	1	2	1	1233	1	0
3	8	1	1	2	5	882	1	0
3	9	2	1	2	3	2538	1	0
3	10	2	1	2	5	788	1	0
3	11	2	1	2	4	1113	1	0
3	12	1	1	2	7	1221	1	0
3	13	1	1	2	2	684	1	0
3	14	1	1	2	8	848	1	0
3	15	2	1	2	7	1183	1	0
3	16	2	1	2	2	757	1	0
3	17	2	1	2	2	1213	1	0
3	18	1	1	2	2	890	1	0
3	19	1	1	2	5	1079	1	0
3	20	1	1	2	1	716	1	0
3	21	1	1	2	6	924	1	0
3	22	2	1	2	3	1275	1	0
3	23	1	1	2	7	1241	1	0
3	24	1	1	2	3	800	1	0
3	25	1	1	2	4	900	1	0
3	26	2	1	2	8	1774	1	0
3	27	2	1	2	5	875	1	0
3	28	1	1	2	8	1159	1	0
3	29	1	1	2	6	767	1	0
3	30	1	1	2	4	856	1	0
3	31	2	1	2	6	1494	1	0
3	32	2	1	2	4	732	1	0
3	33	2	1	2	1	759	1	0
3	34	1	1	2	2	767	1	0
3	35	1	1	2	3	683	1	0
3	36	2	1	2	7	2138	1	0
3	37	2	1	2	5	822	1	0
3	38	2	1	2	6	639	1	0
3	39	1	1	2	8	866	1	0
3	40	2	1	2	1	728	1	0
3	41	2	1	2	2	668	1	0
3	42	2	1	2	8	542	1	0
3	43	1	1	2	1	1216	1	0
3	44	2	1	2	4	900	1	0
3	45	2	1	2	3	654	1	0
3	46	2	1	2	7	813	0	0
3	46	2	1	2	7	452	1	1
3	47	1	1	2	5	768	1	0
3	48	1	1	2	7	747	1	0
3	49	2	1	2	6	1321	1	0
3	50	1	1	2	7	1104	0	0
3	50	1	1	2	7	294	1	1
3	51	2	1	2	8	783	1	0
3	52	1	1	2	1	750	1	0
3	53	2	1	2	5	1439	1	0
3	54	1	1	2	6	854	1	0
3	55	1	1	2	8	1113	1	0
3	56	1	1	2	2	736	1	0
3	57	2	1	2	3	929	1	0
3	58	2	1	2	4	637	1	0
3	59	2	1	2	7	693	0	0
3	59	2	1	2	7	522	1	1
3	60	1	1	2	5	1597	1	0
3	61	1	1	2	4	754	1	0
3	62	2	1	2	1	1754	1	0
3	63	1	1	2	3	970	1	0
3	64	2	1	2	2	929	1	0
5	1	2	1	1	2	999	1	0
5	2	1	1	1	1	851	1	0
5	3	1	1	1	6	813	1	0
5	4	2	1	1	1	728	1	0
5	5	1	1	1	7	784	1	0
5	6	2	1	1	5	1184	1	0
5	7	1	1	1	5	873	1	0
5	8	2	1	1	7	878	1	0
5	9	2	1	1	8	647	1	0
5	10	1	1	1	4	801	1	0
5	11	2	1	1	4	1359	1	0
5	12	1	1	1	2	697	1	0
5	13	1	1	1	8	805	1	0
5	14	2	1	1	6	850	1	0
5	15	1	1	1	3	1110	0	0
5	15	1	1	1	3	408	1	1
5	16	2	1	1	3	1183	1	0
5	17	1	1	1	1	754	1	0
5	18	2	1	1	7	1327	1	0
5	19	1	1	1	3	942	1	0
5	20	1	1	1	2	806	1	0
5	21	1	1	1	6	815	1	0
5	22	2	1	1	2	893	1	0
5	23	1	1	1	5	1309	1	0
5	24	2	1	1	3	728	1	0
5	25	1	1	1	7	972	0	0
5	25	1	1	1	7	370	1	1
5	26	1	1	1	8	739	1	0
5	27	2	1	1	5	934	0	0
5	27	2	1	1	5	366	1	1
5	28	1	1	1	4	762	1	0
5	29	2	1	1	8	741	1	0
5	30	1	1	1	8	1511	1	0
5	31	2	1	1	1	1112	1	0
5	32	1	1	1	1	1851	1	0
5	33	2	1	1	6	1139	1	0
5	34	1	1	1	7	1012	1	0
5	35	2	1	1	4	787	1	0
5	36	1	1	1	2	877	0	0
5	36	1	1	1	2	386	1	1
5	37	2	1	1	6	1141	1	0
5	38	1	1	1	3	775	1	0
5	39	2	1	1	7	694	1	0
5	40	1	1	1	6	733	1	0
5	41	1	1	1	4	768	1	0
5	42	2	1	1	2	672	1	0
5	43	1	1	1	5	655	1	0
5	44	2	1	1	3	721	1	0
5	45	2	1	1	8	764	1	0
5	46	1	1	1	5	1659	1	0
5	47	1	1	1	3	644	1	0
5	48	2	1	1	1	1333	1	0
5	49	1	1	1	7	718	1	0
5	50	2	1	1	5	678	0	0
5	50	2	1	1	5	469	1	1
5	51	2	1	1	4	676	1	0
5	52	1	1	1	2	747	0	0
5	52	1	1	1	2	1018	1	1
5	53	1	1	1	6	640	1	0
5	54	2	1	1	6	837	0	0
5	54	2	1	1	6	373	1	1
5	55	2	1	1	2	757	1	0
5	56	1	1	1	8	1871	1	0
5	57	2	1	1	8	998	0	0
5	57	2	1	1	8	280	1	1
5	58	1	1	1	4	617	1	0
5	59	2	1	1	5	892	1	0
5	60	1	1	1	1	1242	0	0
5	60	1	1	1	1	393	1	1
5	61	2	1	1	4	700	1	0
5	62	1	1	1	6	814	1	0
5	63	2	1	1	1	1056	1	0
5	64	1	1	1	2	987	1	0
