# Supplementary material for: Sound iconicity of abstract concepts: Place of articulation is implicitly associated with abstract concepts of size and social dominance
Source: PLoS One. 2017 Nov 1;12(11):e0187196. doi: 10.1371/journal.pone.0187196 (PMC5665516; doi:10.1371/journal.pone.0187196)
Supplement: S1 Dataset — Folder contains text files with original data of IAT experiments. Each text file represents data from one participant. Together with the data the folder also contains a ‘read me’ file that explains how to read the files. (ZIP) [file pone.0187196.s003.zip › S2 Folder with data-files/3_74_0_2_231014.txt]

No_Block	Trial	Modality_Stimulus	Allocation_Visual	Allocation_Acoustic	No_Stimulus	Reaction_Time	Correctness	Repetition
3	1	2	2	1	2	736	1	0
3	2	1	2	1	2	865	0	0
3	2	1	2	1	2	1581	1	1
3	3	1	2	1	8	1775	1	0
3	4	2	2	1	4	1409	1	0
3	5	2	2	1	8	755	1	0
3	6	1	2	1	4	1055	1	0
3	7	1	2	1	7	695	1	0
3	8	2	2	1	7	616	1	0
3	9	2	2	1	5	507	1	0
3	10	2	2	1	3	608	1	0
3	11	1	2	1	6	1935	1	0
3	12	1	2	1	1	532	1	0
3	13	1	2	1	5	721	1	0
3	14	2	2	1	1	609	1	0
3	15	2	2	1	6	518	1	0
3	16	2	2	1	4	708	1	0
3	17	1	2	1	3	1347	1	0
3	18	1	2	1	6	604	1	0
3	19	1	2	1	5	503	1	0
3	20	1	2	1	7	519	1	0
3	21	2	2	1	3	665	1	0
3	22	2	2	1	8	494	1	0
3	23	1	2	1	4	557	1	0
3	24	2	2	1	7	513	1	0
3	25	1	2	1	3	520	1	0
3	26	1	2	1	8	552	1	0
3	27	1	2	1	2	627	1	0
3	28	1	2	1	1	735	1	0
3	29	2	2	1	1	614	1	0
3	30	1	2	1	4	852	1	0
3	31	1	2	1	5	560	1	0
3	32	2	2	1	6	489	1	0
3	33	2	2	1	2	625	1	0
3	34	1	2	1	3	942	1	0
3	35	1	2	1	1	482	1	0
3	36	1	2	1	8	486	1	0
3	37	1	2	1	2	630	1	0
3	38	2	2	1	5	583	1	0
3	39	1	2	1	6	582	1	0
3	40	2	2	1	4	525	1	0
3	41	2	2	1	3	349	1	0
3	42	1	2	1	7	628	1	0
3	43	1	2	1	8	449	1	0
3	44	1	2	1	4	399	1	0
3	45	1	2	1	2	316	1	0
3	46	2	2	1	6	549	1	0
3	47	2	2	1	2	492	1	0
3	48	2	2	1	8	483	1	0
3	49	1	2	1	5	739	1	0
3	50	1	2	1	3	462	1	0
3	51	1	2	1	1	453	1	0
3	52	2	2	1	1	444	1	0
3	53	1	2	1	6	636	0	0
3	53	1	2	1	6	582	1	1
3	54	2	2	1	7	448	1	0
3	55	1	2	1	7	829	1	0
3	56	1	2	1	1	517	1	0
3	57	2	2	1	5	527	1	0
3	58	1	2	1	8	804	1	0
3	59	1	2	1	4	464	1	0
3	60	2	2	1	5	534	1	0
3	61	1	2	1	3	1201	1	0
3	62	2	2	1	3	560	1	0
3	63	2	2	1	4	378	1	0
3	64	1	2	1	7	1052	1	0
5	1	1	2	2	2	1394	1	0
5	2	1	2	2	5	672	1	0
5	3	1	2	2	6	606	1	0
5	4	2	2	2	5	599	1	0
5	5	1	2	2	8	713	1	0
5	6	1	2	2	7	688	0	0
5	6	1	2	2	7	434	1	1
5	7	1	2	2	3	567	1	0
5	8	2	2	2	3	692	1	0
5	9	2	2	2	4	520	1	0
5	10	1	2	2	4	644	1	0
5	11	2	2	2	6	516	1	0
5	12	1	2	2	1	889	1	0
5	13	2	2	2	8	526	1	0
5	14	1	2	2	5	1176	0	0
5	14	1	2	2	5	347	1	1
5	15	1	2	2	4	518	1	0
5	16	2	2	2	2	731	1	0
5	17	1	2	2	3	1029	1	0
5	18	1	2	2	1	592	1	0
5	19	1	2	2	2	707	1	0
5	20	1	2	2	7	451	1	0
5	21	2	2	2	1	736	1	0
5	22	1	2	2	6	1080	1	0
5	23	1	2	2	8	499	1	0
5	24	1	2	2	4	944	1	0
5	25	2	2	2	7	503	1	0
5	26	2	2	2	4	538	1	0
5	27	1	2	2	3	1607	1	0
5	28	1	2	2	7	520	1	0
5	29	1	2	2	2	659	1	0
5	30	2	2	2	2	896	1	0
5	31	1	2	2	6	638	1	0
5	32	2	2	2	5	880	0	0
5	32	2	2	2	5	339	1	1
5	33	2	2	2	6	447	1	0
5	34	1	2	2	8	1185	1	0
5	35	1	2	2	1	516	1	0
5	36	1	2	2	5	605	1	0
5	37	1	2	2	3	718	1	0
5	38	1	2	2	8	577	1	0
5	39	2	2	2	7	601	1	0
5	40	2	2	2	1	394	1	0
5	41	1	2	2	6	530	1	0
5	42	2	2	2	8	444	1	0
5	43	1	2	2	2	477	1	0
5	44	1	2	2	5	446	1	0
5	45	2	2	2	3	565	1	0
5	46	2	2	2	2	379	1	0
5	47	2	2	2	4	303	1	0
5	48	1	2	2	1	944	1	0
5	49	1	2	2	7	509	1	0
5	50	1	2	2	4	565	1	0
5	51	1	2	2	6	581	1	0
5	52	2	2	2	7	683	1	0
5	53	2	2	2	1	349	1	0
5	54	2	2	2	5	325	1	0
5	55	1	2	2	4	989	1	0
5	56	1	2	2	3	557	1	0
5	57	2	2	2	8	397	1	0
5	58	2	2	2	3	509	1	0
5	59	2	2	2	6	563	1	0
5	60	1	2	2	1	836	1	0
5	61	1	2	2	7	597	1	0
5	62	2	2	2	7	598	1	0
5	63	1	2	2	8	606	1	0
5	64	2	2	2	6	515	1	0
