# Supplementary material for: Sound iconicity of abstract concepts: Place of articulation is implicitly associated with abstract concepts of size and social dominance
Source: PLoS One. 2017 Nov 1;12(11):e0187196. doi: 10.1371/journal.pone.0187196 (PMC5665516; doi:10.1371/journal.pone.0187196)
Supplement: S1 Dataset — Folder contains text files with original data of IAT experiments. Each text file represents data from one participant. Together with the data the folder also contains a ‘read me’ file that explains how to read the files. (ZIP) [file pone.0187196.s003.zip › S2 Folder with data-files/3_74_0_20_061114.txt]

No_Block	Trial	Modality_Stimulus	Allocation_Visual	Allocation_Acoustic	No_Stimulus	Reaction_Time	Correctness	Repetition
3	1	2	2	2	1	868	1	0
3	2	2	2	2	5	564	1	0
3	3	1	2	2	5	746	1	0
3	4	2	2	2	2	915	1	0
3	5	1	2	2	1	603	1	0
3	6	2	2	2	4	662	1	0
3	7	2	2	2	3	447	1	0
3	8	1	2	2	3	898	1	0
3	9	1	2	2	4	530	1	0
3	10	2	2	2	6	617	1	0
3	11	1	2	2	8	620	1	0
3	12	1	2	2	7	528	1	0
3	13	2	2	2	8	670	1	0
3	14	2	2	2	7	796	1	0
3	15	2	2	2	3	471	0	0
3	15	2	2	2	3	329	1	1
3	16	1	2	2	6	932	0	0
3	16	1	2	2	6	534	1	1
3	17	1	2	2	2	579	1	0
3	18	1	2	2	8	489	1	0
3	19	2	2	2	8	573	1	0
3	20	2	2	2	4	402	0	0
3	20	2	2	2	4	373	1	1
3	21	2	2	2	5	611	1	0
3	22	1	2	2	2	994	1	0
3	23	2	2	2	2	572	1	0
3	24	2	2	2	6	569	1	0
3	25	1	2	2	1	721	1	0
3	26	2	2	2	1	510	1	0
3	27	1	2	2	5	665	0	0
3	27	1	2	2	5	492	1	1
3	28	1	2	2	4	663	1	0
3	29	1	2	2	3	1133	1	0
3	30	2	2	2	7	378	1	0
3	31	2	2	2	1	715	1	0
3	32	2	2	2	2	746	1	0
3	33	1	2	2	7	805	1	0
3	34	1	2	2	6	561	1	0
3	35	1	2	2	6	487	1	0
3	36	1	2	2	8	985	1	0
3	37	2	2	2	4	679	0	0
3	37	2	2	2	4	400	1	1
3	38	2	2	2	8	665	1	0
3	39	2	2	2	3	701	1	0
3	40	1	2	2	7	801	1	0
3	41	1	2	2	3	603	1	0
3	42	1	2	2	5	552	1	0
3	43	1	2	2	4	720	0	0
3	43	1	2	2	4	413	1	1
3	44	1	2	2	2	784	1	0
3	45	1	2	2	1	518	1	0
3	46	2	2	2	5	582	1	0
3	47	2	2	2	7	580	0	0
3	47	2	2	2	7	86	1	1
3	48	1	2	2	7	777	1	0
3	49	2	2	2	6	614	1	0
3	50	1	2	2	8	1070	0	0
3	50	1	2	2	8	463	1	1
3	51	2	2	2	2	692	1	0
3	52	2	2	2	1	294	1	0
3	53	2	2	2	6	342	0	0
3	53	2	2	2	6	284	1	1
3	54	1	2	2	1	669	1	0
3	55	2	2	2	8	624	1	0
3	56	1	2	2	4	887	1	0
3	57	1	2	2	5	676	1	0
3	58	1	2	2	6	572	1	0
3	59	2	2	2	4	725	1	0
3	60	1	2	2	2	1145	1	0
3	61	1	2	2	3	617	1	0
3	62	2	2	2	3	669	1	0
3	63	1	2	2	2	623	1	0
3	64	1	2	2	6	687	1	0
5	1	1	2	1	1	683	1	0
5	2	2	2	1	1	868	0	0
5	2	2	2	1	1	398	1	1
5	3	2	2	1	4	663	1	0
5	4	2	2	1	8	549	0	0
5	4	2	2	1	8	506	1	1
5	5	1	2	1	7	883	1	0
5	6	1	2	1	5	602	1	0
5	7	1	2	1	4	623	1	0
5	8	2	2	1	7	737	1	0
5	9	2	2	1	6	393	1	0
5	10	2	2	1	5	347	1	0
5	11	1	2	1	8	541	1	0
5	12	2	2	1	2	508	1	0
5	13	2	2	1	3	447	1	0
5	14	2	2	1	6	304	1	0
5	15	1	2	1	2	1094	0	0
5	15	1	2	1	2	362	1	1
5	16	1	2	1	3	517	1	0
5	17	1	2	1	6	636	1	0
5	18	1	2	1	3	363	0	0
5	18	1	2	1	3	134	1	1
5	19	2	2	1	4	871	1	0
5	20	2	2	1	2	397	1	0
5	21	2	2	1	8	327	0	0
5	21	2	2	1	8	337	1	1
5	22	1	2	1	2	729	1	0
5	23	1	2	1	6	738	1	0
5	24	1	2	1	7	728	1	0
5	25	1	2	1	5	547	1	0
5	26	2	2	1	1	567	1	0
5	27	2	2	1	7	414	0	0
5	27	2	2	1	7	311	1	1
5	28	2	2	1	5	415	1	0
5	29	1	2	1	4	967	0	0
5	29	1	2	1	4	360	1	1
5	30	2	2	1	3	766	1	0
5	31	1	2	1	8	613	1	0
5	32	1	2	1	1	608	1	0
5	33	2	2	1	1	538	1	0
5	34	1	2	1	1	593	1	0
5	35	2	2	1	5	438	1	0
5	36	1	2	1	2	674	1	0
5	37	1	2	1	8	547	1	0
5	38	2	2	1	2	638	1	0
5	39	1	2	1	5	638	1	0
5	40	2	2	1	4	680	0	0
5	40	2	2	1	4	336	1	1
5	41	1	2	1	4	610	1	0
5	42	2	2	1	6	323	1	0
5	43	1	2	1	6	884	1	0
5	44	1	2	1	3	597	1	0
5	45	2	2	1	3	562	1	0
5	46	1	2	1	7	620	1	0
5	47	2	2	1	7	577	1	0
5	48	1	2	1	2	421	1	0
5	49	2	2	1	8	537	1	0
5	50	1	2	1	5	558	1	0
5	51	2	2	1	7	629	1	0
5	52	2	2	1	4	528	1	0
5	53	2	2	1	2	513	1	0
5	54	1	2	1	8	1035	1	0
5	55	1	2	1	1	552	1	0
5	56	1	2	1	3	748	1	0
5	57	2	2	1	8	528	0	0
5	57	2	2	1	8	401	1	1
5	58	2	2	1	5	293	1	0
5	59	1	2	1	7	595	0	0
5	59	1	2	1	7	497	1	1
5	60	2	2	1	1	754	1	0
5	61	1	2	1	4	576	1	0
5	62	1	2	1	6	370	0	0
5	62	1	2	1	6	345	1	1
5	63	1	2	1	1	438	1	0
5	64	1	2	1	3	537	1	0
