# Supplementary material for: Sound iconicity of abstract concepts: Place of articulation is implicitly associated with abstract concepts of size and social dominance
Source: PLoS One. 2017 Nov 1;12(11):e0187196. doi: 10.1371/journal.pone.0187196 (PMC5665516; doi:10.1371/journal.pone.0187196)
Supplement: S1 Dataset — Folder contains text files with original data of IAT experiments. Each text file represents data from one participant. Together with the data the folder also contains a ‘read me’ file that explains how to read the files. (ZIP) [file pone.0187196.s003.zip › S2 Folder with data-files/3_74_0_21_061114.txt]

No_Block	Trial	Modality_Stimulus	Allocation_Visual	Allocation_Acoustic	No_Stimulus	Reaction_Time	Correctness	Repetition
3	1	2	1	2	7	773	1	0
3	2	2	1	2	1	825	1	0
3	3	1	1	2	7	867	1	0
3	4	2	1	2	4	764	1	0
3	5	1	1	2	8	610	1	0
3	6	2	1	2	5	597	1	0
3	7	2	1	2	8	681	0	0
3	7	2	1	2	8	362	1	1
3	8	2	1	2	6	671	1	0
3	9	1	1	2	2	633	1	0
3	10	1	1	2	6	490	1	0
3	11	1	1	2	3	588	1	0
3	12	2	1	2	3	666	1	0
3	13	2	1	2	2	685	1	0
3	14	2	1	2	5	612	1	0
3	15	1	1	2	1	676	1	0
3	16	2	1	2	4	815	1	0
3	17	2	1	2	8	664	1	0
3	18	2	1	2	3	1058	1	0
3	19	1	1	2	5	627	1	0
3	20	1	1	2	4	542	1	0
3	21	1	1	2	8	444	0	0
3	21	1	1	2	8	350	1	1
3	22	1	1	2	6	863	1	0
3	23	2	1	2	6	683	1	0
3	24	2	1	2	2	1159	1	0
3	25	1	1	2	2	550	1	0
3	26	2	1	2	1	708	1	0
3	27	1	1	2	4	623	1	0
3	28	1	1	2	1	769	1	0
3	29	1	1	2	3	509	1	0
3	30	2	1	2	7	1129	1	0
3	31	2	1	2	3	701	1	0
3	32	2	1	2	1	633	1	0
3	33	1	1	2	5	971	1	0
3	34	2	1	2	4	1026	1	0
3	35	2	1	2	6	739	1	0
3	36	2	1	2	2	1674	1	0
3	37	1	1	2	7	771	1	0
3	38	1	1	2	2	545	1	0
3	39	1	1	2	4	833	1	0
3	40	2	1	2	8	1132	1	0
3	41	1	1	2	7	613	1	0
3	42	2	1	2	5	1011	1	0
3	43	2	1	2	7	750	1	0
3	44	1	1	2	3	627	1	0
3	45	1	1	2	5	630	1	0
3	46	1	1	2	1	844	1	0
3	47	1	1	2	8	927	1	0
3	48	2	1	2	1	812	1	0
3	49	2	1	2	4	669	1	0
3	50	2	1	2	7	580	1	0
3	51	1	1	2	6	730	1	0
3	52	2	1	2	6	1983	1	0
3	53	2	1	2	3	968	1	0
3	54	1	1	2	7	570	1	0
3	55	1	1	2	5	705	1	0
3	56	2	1	2	8	1056	1	0
3	57	1	1	2	3	604	1	0
3	58	1	1	2	4	634	1	0
3	59	2	1	2	2	692	1	0
3	60	1	1	2	1	671	1	0
3	61	2	1	2	5	711	1	0
3	62	1	1	2	2	563	1	0
3	63	1	1	2	8	611	1	0
3	64	2	1	2	7	1032	0	0
3	64	2	1	2	7	314	1	1
5	1	1	1	1	5	1217	1	0
5	2	2	1	1	6	781	1	0
5	3	1	1	1	3	532	1	0
5	4	1	1	1	1	761	1	0
5	5	2	1	1	1	651	1	0
5	6	2	1	1	3	576	1	0
5	7	1	1	1	4	574	1	0
5	8	1	1	1	8	568	1	0
5	9	1	1	1	2	570	1	0
5	10	2	1	1	8	789	1	0
5	11	2	1	1	5	573	1	0
5	12	2	1	1	4	571	0	0
5	12	2	1	1	4	325	1	1
5	13	1	1	1	7	615	1	0
5	14	1	1	1	6	612	1	0
5	15	2	1	1	7	608	1	0
5	16	1	1	1	1	573	1	0
5	17	1	1	1	3	515	1	0
5	18	2	1	1	2	645	1	0
5	19	1	1	1	7	640	1	0
5	20	2	1	1	3	662	1	0
5	21	1	1	1	5	499	0	0
5	21	1	1	1	5	288	1	1
5	22	1	1	1	2	727	1	0
5	23	1	1	1	4	1362	1	0
5	24	1	1	1	6	639	1	0
5	25	2	1	1	7	595	1	0
5	26	2	1	1	1	593	1	0
5	27	2	1	1	2	432	1	0
5	28	1	1	1	8	626	1	0
5	29	2	1	1	5	549	1	0
5	30	2	1	1	4	574	0	0
5	30	2	1	1	4	340	1	1
5	31	2	1	1	6	673	1	0
5	32	1	1	1	6	571	1	0
5	33	1	1	1	4	570	1	0
5	34	2	1	1	8	744	1	0
5	35	2	1	1	5	496	1	0
5	36	1	1	1	7	478	0	0
5	36	1	1	1	7	313	1	1
5	37	2	1	1	8	437	1	0
5	38	1	1	1	8	587	1	0
5	39	2	1	1	3	578	1	0
5	40	1	1	1	5	710	1	0
5	41	2	1	1	6	730	1	0
5	42	1	1	1	1	527	1	0
5	43	2	1	1	7	723	1	0
5	44	1	1	1	2	665	1	0
5	45	1	1	1	3	536	1	0
5	46	1	1	1	7	665	1	0
5	47	2	1	1	2	858	1	0
5	48	2	1	1	1	879	1	0
5	49	2	1	1	4	711	1	0
5	50	1	1	1	5	1706	1	0
5	51	2	1	1	5	796	1	0
5	52	2	1	1	2	1266	1	0
5	53	1	1	1	8	690	1	0
5	54	2	1	1	1	744	1	0
5	55	1	1	1	3	562	1	0
5	56	1	1	1	1	740	1	0
5	57	1	1	1	4	632	1	0
5	58	2	1	1	4	622	1	0
5	59	2	1	1	8	704	1	0
5	60	1	1	1	2	544	1	0
5	61	2	1	1	3	898	1	0
5	62	1	1	1	6	589	1	0
5	63	1	1	1	4	550	1	0
5	64	1	1	1	1	484	1	0
