# Supplementary material for: Sound iconicity of abstract concepts: Place of articulation is implicitly associated with abstract concepts of size and social dominance
Source: PLoS One. 2017 Nov 1;12(11):e0187196. doi: 10.1371/journal.pone.0187196 (PMC5665516; doi:10.1371/journal.pone.0187196)
Supplement: S1 Dataset — Folder contains text files with original data of IAT experiments. Each text file represents data from one participant. Together with the data the folder also contains a ‘read me’ file that explains how to read the files. (ZIP) [file pone.0187196.s003.zip › S2 Folder with data-files/3_74_0_3_231014.txt]

No_Block	Trial	Modality_Stimulus	Allocation_Visual	Allocation_Acoustic	No_Stimulus	Reaction_Time	Correctness	Repetition
3	1	1	1	1	5	746	1	0
3	2	2	1	1	1	582	1	0
3	3	2	1	1	3	412	1	0
3	4	1	1	1	1	543	1	0
3	5	2	1	1	5	546	1	0
3	6	1	1	1	7	605	1	0
3	7	1	1	1	8	658	1	0
3	8	2	1	1	6	419	1	0
3	9	1	1	1	4	444	1	0
3	10	1	1	1	6	475	1	0
3	11	2	1	1	8	650	1	0
3	12	1	1	1	2	675	1	0
3	13	2	1	1	7	600	1	0
3	14	1	1	1	3	680	1	0
3	15	2	1	1	4	539	0	0
3	15	2	1	1	4	210	1	1
3	16	1	1	1	6	704	1	0
3	17	2	1	1	2	540	1	0
3	18	2	1	1	5	538	1	0
3	19	1	1	1	4	556	1	0
3	20	1	1	1	3	575	0	0
3	20	1	1	1	3	281	1	1
3	21	2	1	1	7	619	1	0
3	22	1	1	1	1	735	1	0
3	23	2	1	1	8	606	1	0
3	24	1	1	1	2	832	1	0
3	25	1	1	1	5	508	1	0
3	26	1	1	1	7	530	0	0
3	26	1	1	1	7	322	1	1
3	27	2	1	1	2	628	1	0
3	28	1	1	1	8	569	0	0
3	28	1	1	1	8	313	1	1
3	29	2	1	1	1	599	1	0
3	30	2	1	1	4	431	1	0
3	31	2	1	1	3	416	1	0
3	32	1	1	1	1	727	1	0
3	33	2	1	1	6	559	1	0
3	34	2	1	1	4	567	1	0
3	35	1	1	1	7	699	1	0
3	36	1	1	1	8	503	1	0
3	37	2	1	1	6	622	1	0
3	38	1	1	1	3	747	1	0
3	39	2	1	1	3	549	1	0
3	40	2	1	1	1	402	1	0
3	41	1	1	1	5	700	1	0
3	42	2	1	1	7	594	1	0
3	43	1	1	1	2	801	1	0
3	44	2	1	1	2	528	1	0
3	45	1	1	1	4	761	0	0
3	45	1	1	1	4	340	1	1
3	46	1	1	1	6	447	1	0
3	47	1	1	1	8	538	1	0
3	48	2	1	1	5	591	1	0
3	49	2	1	1	8	376	1	0
3	50	1	1	1	3	552	1	0
3	51	1	1	1	7	956	1	0
3	52	1	1	1	4	1165	1	0
3	53	1	1	1	5	446	1	0
3	54	2	1	1	5	561	1	0
3	55	1	1	1	2	775	1	0
3	56	2	1	1	6	378	1	0
3	57	2	1	1	4	421	1	0
3	58	1	1	1	1	944	1	0
3	59	1	1	1	6	441	1	0
3	60	1	1	1	2	596	1	0
3	61	2	1	1	7	565	1	0
3	62	2	1	1	2	343	0	0
3	62	2	1	1	2	346	1	1
3	63	1	1	1	1	743	1	0
3	64	1	1	1	4	843	1	0
5	1	2	1	2	7	603	1	0
5	2	2	1	2	8	451	1	0
5	3	2	1	2	3	363	0	0
5	3	2	1	2	3	287	1	1
5	4	1	1	2	2	2014	1	0
5	5	2	1	2	2	1078	1	0
5	6	2	1	2	5	476	1	0
5	7	1	1	2	6	659	0	0
5	7	1	1	2	6	247	1	1
5	8	2	1	2	1	662	0	0
5	8	2	1	2	1	249	1	1
5	9	1	1	2	4	987	1	0
5	10	1	1	2	5	433	1	0
5	11	2	1	2	6	837	1	0
5	12	2	1	2	4	379	1	0
5	13	2	1	2	3	342	1	0
5	14	1	1	2	8	1189	1	0
5	15	1	1	2	7	494	1	0
5	16	2	1	2	1	864	1	0
5	17	2	1	2	4	415	1	0
5	18	2	1	2	7	378	0	0
5	18	2	1	2	7	134	1	1
5	19	1	1	2	1	961	1	0
5	20	2	1	2	6	1045	1	0
5	21	1	1	2	3	519	0	0
5	21	1	1	2	3	369	1	1
5	22	1	1	2	7	832	1	0
5	23	2	1	2	2	721	0	0
5	23	2	1	2	2	345	1	1
5	24	1	1	2	1	954	1	0
5	25	2	1	2	5	1246	1	0
5	26	1	1	2	4	912	1	0
5	27	2	1	2	8	860	1	0
5	28	1	1	2	3	1264	1	0
5	29	2	1	2	3	1195	1	0
5	30	1	1	2	5	1208	1	0
5	31	2	1	2	5	1447	1	0
5	32	1	1	2	6	707	1	0
5	33	1	1	2	8	661	1	0
5	34	2	1	2	7	800	1	0
5	35	2	1	2	1	556	1	0
5	36	2	1	2	8	338	0	0
5	36	2	1	2	8	241	1	1
5	37	1	1	2	2	1186	1	0
5	38	1	1	2	3	612	0	0
5	38	1	1	2	3	294	1	1
5	39	1	1	2	6	677	1	0
5	40	1	1	2	4	714	1	0
5	41	2	1	2	2	1343	1	0
5	42	1	1	2	8	808	1	0
5	43	1	1	2	5	467	1	0
5	44	2	1	2	6	957	1	0
5	45	1	1	2	1	675	1	0
5	46	2	1	2	4	1212	1	0
5	47	1	1	2	2	996	1	0
5	48	1	1	2	7	611	1	0
5	49	2	1	2	5	1055	1	0
5	50	1	1	2	1	739	1	0
5	51	2	1	2	8	719	1	0
5	52	2	1	2	3	498	1	0
5	53	1	1	2	6	610	1	0
5	54	1	1	2	5	557	1	0
5	55	2	1	2	2	1049	1	0
5	56	2	1	2	1	583	1	0
5	57	2	1	2	4	391	1	0
5	58	1	1	2	3	618	1	0
5	59	1	1	2	7	503	1	0
5	60	2	1	2	7	1204	1	0
5	61	2	1	2	6	374	1	0
5	62	2	1	2	5	566	1	0
5	63	1	1	2	2	668	1	0
5	64	1	1	2	4	609	0	0
5	64	1	1	2	4	302	1	1
