# Supplementary material for: Sound iconicity of abstract concepts: Place of articulation is implicitly associated with abstract concepts of size and social dominance
Source: PLoS One. 2017 Nov 1;12(11):e0187196. doi: 10.1371/journal.pone.0187196 (PMC5665516; doi:10.1371/journal.pone.0187196)
Supplement: S1 Dataset — Folder contains text files with original data of IAT experiments. Each text file represents data from one participant. Together with the data the folder also contains a ‘read me’ file that explains how to read the files. (ZIP) [file pone.0187196.s003.zip › S2 Folder with data-files/3_74_0_4_241014.txt]

No_Block	Trial	Modality_Stimulus	Allocation_Visual	Allocation_Acoustic	No_Stimulus	Reaction_Time	Correctness	Repetition
3	1	1	2	1	7	2355	1	0
3	2	1	2	1	2	688	1	0
3	3	1	2	1	1	1150	1	0
3	4	2	2	1	5	847	1	0
3	5	1	2	1	8	732	1	0
3	6	1	2	1	6	822	1	0
3	7	1	2	1	5	612	1	0
3	8	2	2	1	3	845	1	0
3	9	2	2	1	6	642	1	0
3	10	1	2	1	3	724	1	0
3	11	2	2	1	2	790	1	0
3	12	1	2	1	4	794	1	0
3	13	2	2	1	4	1043	1	0
3	14	1	2	1	8	679	1	0
3	15	2	2	1	8	792	1	0
3	16	1	2	1	2	678	1	0
3	17	1	2	1	6	527	1	0
3	18	2	2	1	1	698	1	0
3	19	2	2	1	7	620	1	0
3	20	2	2	1	8	615	1	0
3	21	1	2	1	4	797	1	0
3	22	2	2	1	2	655	1	0
3	23	1	2	1	5	477	1	0
3	24	2	2	1	3	684	1	0
3	25	2	2	1	6	631	1	0
3	26	1	2	1	7	1224	1	0
3	27	1	2	1	1	509	1	0
3	28	1	2	1	3	616	1	0
3	29	1	2	1	6	683	1	0
3	30	1	2	1	5	555	1	0
3	31	1	2	1	2	525	1	0
3	32	2	2	1	4	749	1	0
3	33	2	2	1	7	612	1	0
3	34	1	2	1	8	571	1	0
3	35	1	2	1	1	480	1	0
3	36	2	2	1	5	672	1	0
3	37	1	2	1	3	830	1	0
3	38	2	2	1	1	633	1	0
3	39	1	2	1	7	493	1	0
3	40	2	2	1	8	640	1	0
3	41	1	2	1	4	639	1	0
3	42	1	2	1	2	1162	1	0
3	43	2	2	1	6	1088	1	0
3	44	1	2	1	1	708	1	0
3	45	1	2	1	8	518	1	0
3	46	2	2	1	4	764	1	0
3	47	2	2	1	5	619	1	0
3	48	1	2	1	6	1001	1	0
3	49	1	2	1	7	674	1	0
3	50	2	2	1	2	1080	1	0
3	51	1	2	1	4	570	1	0
3	52	2	2	1	3	701	1	0
3	53	1	2	1	5	695	1	0
3	54	2	2	1	7	887	1	0
3	55	2	2	1	1	927	1	0
3	56	1	2	1	3	653	1	0
3	57	2	2	1	6	703	1	0
3	58	2	2	1	8	655	1	0
3	59	2	2	1	2	648	1	0
3	60	1	2	1	7	1079	1	0
3	61	1	2	1	4	563	1	0
3	62	1	2	1	1	532	1	0
3	63	2	2	1	1	691	1	0
3	64	1	2	1	5	637	1	0
5	1	1	2	2	3	2936	1	0
5	2	1	2	2	6	680	1	0
5	3	1	2	2	4	670	1	0
5	4	2	2	2	1	864	1	0
5	5	2	2	2	3	699	1	0
5	6	1	2	2	1	1181	1	0
5	7	1	2	2	5	487	1	0
5	8	2	2	2	7	705	1	0
5	9	1	2	2	2	987	1	0
5	10	1	2	2	8	630	1	0
5	11	2	2	2	2	937	1	0
5	12	2	2	2	4	695	1	0
5	13	2	2	2	8	659	1	0
5	14	1	2	2	7	791	1	0
5	15	1	2	2	7	500	1	0
5	16	1	2	2	6	476	1	0
5	17	1	2	2	4	454	1	0
5	18	2	2	2	5	716	1	0
5	19	1	2	2	5	491	1	0
5	20	2	2	2	6	608	1	0
5	21	2	2	2	6	582	1	0
5	22	1	2	2	2	479	1	0
5	23	1	2	2	1	625	1	0
5	24	1	2	2	8	576	1	0
5	25	2	2	2	4	658	1	0
5	26	1	2	2	3	553	1	0
5	27	1	2	2	4	505	1	0
5	28	2	2	2	2	628	1	0
5	29	1	2	2	6	438	1	0
5	30	2	2	2	8	612	1	0
5	31	1	2	2	7	575	1	0
5	32	1	2	2	3	439	1	0
5	33	2	2	2	5	611	1	0
5	34	2	2	2	1	608	1	0
5	35	1	2	2	2	514	1	0
5	36	2	2	2	7	673	1	0
5	37	1	2	2	1	732	1	0
5	38	2	2	2	3	714	1	0
5	39	2	2	2	3	671	1	0
5	40	2	2	2	2	668	1	0
5	41	1	2	2	5	641	1	0
5	42	2	2	2	5	936	1	0
5	43	1	2	2	8	656	1	0
5	44	2	2	2	8	682	1	0
5	45	2	2	2	7	618	1	0
5	46	1	2	2	2	549	1	0
5	47	1	2	2	7	533	1	0
5	48	1	2	2	1	532	1	0
5	49	2	2	2	4	801	1	0
5	50	1	2	2	3	640	1	0
5	51	2	2	2	1	664	1	0
5	52	1	2	2	8	467	1	0
5	53	2	2	2	6	639	1	0
5	54	1	2	2	4	471	1	0
5	55	2	2	2	6	602	1	0
5	56	2	2	2	1	520	1	0
5	57	1	2	2	5	460	1	0
5	58	1	2	2	6	542	1	0
5	59	2	2	2	3	643	1	0
5	60	1	2	2	5	454	1	0
5	61	2	2	2	8	613	1	0
5	62	2	2	2	7	571	1	0
5	63	2	2	2	4	666	1	0
5	64	1	2	2	3	546	1	0
