# Supplementary material for: Sound iconicity of abstract concepts: Place of articulation is implicitly associated with abstract concepts of size and social dominance
Source: PLoS One. 2017 Nov 1;12(11):e0187196. doi: 10.1371/journal.pone.0187196 (PMC5665516; doi:10.1371/journal.pone.0187196)
Supplement: S1 Dataset — Folder contains text files with original data of IAT experiments. Each text file represents data from one participant. Together with the data the folder also contains a ‘read me’ file that explains how to read the files. (ZIP) [file pone.0187196.s003.zip › S2 Folder with data-files/3_74_0_5_271014.txt]

No_Block	Trial	Modality_Stimulus	Allocation_Visual	Allocation_Acoustic	No_Stimulus	Reaction_Time	Correctness	Repetition
3	1	1	2	2	5	1616	1	0
3	2	2	2	2	6	659	1	0
3	3	2	2	2	7	645	1	0
3	4	2	2	2	2	668	1	0
3	5	1	2	2	7	860	1	0
3	6	1	2	2	3	733	1	0
3	7	1	2	2	8	1076	1	0
3	8	2	2	2	8	763	1	0
3	9	1	2	2	4	719	1	0
3	10	1	2	2	2	805	1	0
3	11	1	2	2	1	686	1	0
3	12	2	2	2	3	638	1	0
3	13	2	2	2	4	488	1	0
3	14	1	2	2	6	781	1	0
3	15	1	2	2	5	812	1	0
3	16	1	2	2	7	814	1	0
3	17	1	2	2	1	614	1	0
3	18	2	2	2	5	997	1	0
3	19	2	2	2	1	993	1	0
3	20	2	2	2	6	898	1	0
3	21	1	2	2	2	876	1	0
3	22	2	2	2	8	798	1	0
3	23	2	2	2	5	646	1	0
3	24	1	2	2	8	1296	1	0
3	25	1	2	2	3	547	1	0
3	26	2	2	2	3	664	1	0
3	27	1	2	2	6	599	1	0
3	28	2	2	2	4	545	1	0
3	29	2	2	2	2	663	1	0
3	30	2	2	2	1	631	1	0
3	31	1	2	2	4	1272	1	0
3	32	1	2	2	2	627	1	0
3	33	2	2	2	7	594	1	0
3	34	2	2	2	7	825	1	0
3	35	2	2	2	8	720	1	0
3	36	1	2	2	7	896	1	0
3	37	1	2	2	5	992	1	0
3	38	1	2	2	6	578	1	0
3	39	2	2	2	4	643	1	0
3	40	1	2	2	8	765	1	0
3	41	2	2	2	1	807	1	0
3	42	1	2	2	3	703	1	0
3	43	1	2	2	1	585	1	0
3	44	1	2	2	4	706	1	0
3	45	2	2	2	5	549	1	0
3	46	1	2	2	4	586	1	0
3	47	1	2	2	6	718	1	0
3	48	2	2	2	6	928	1	0
3	49	2	2	2	3	641	1	0
3	50	1	2	2	7	656	1	0
3	51	1	2	2	8	801	1	0
3	52	2	2	2	2	796	1	0
3	53	1	2	2	2	684	1	0
3	54	1	2	2	5	592	1	0
3	55	2	2	2	4	600	1	0
3	56	2	2	2	3	606	1	0
3	57	2	2	2	5	539	1	0
3	58	1	2	2	1	599	1	0
3	59	1	2	2	3	574	1	0
3	60	1	2	2	2	670	1	0
3	61	2	2	2	8	582	1	0
3	62	2	2	2	1	753	1	0
3	63	2	2	2	7	728	1	0
3	64	1	2	2	3	994	1	0
5	1	1	2	1	8	943	0	0
5	1	1	2	1	8	2008	1	1
5	2	1	2	1	3	1055	1	0
5	3	2	2	1	8	1425	0	0
5	3	2	2	1	8	739	1	1
5	4	1	2	1	2	1279	1	0
5	5	2	2	1	2	1751	1	0
5	6	2	2	1	7	759	1	0
5	7	1	2	1	1	1706	1	0
5	8	2	2	1	4	2021	0	0
5	8	2	2	1	4	392	1	1
5	9	1	2	1	7	1238	1	0
5	10	1	2	1	5	725	1	0
5	11	1	2	1	6	587	1	0
5	12	2	2	1	3	1265	1	0
5	13	2	2	1	1	632	1	0
5	14	1	2	1	4	958	1	0
5	15	1	2	1	8	809	1	0
5	16	2	2	1	5	598	1	0
5	17	2	2	1	6	601	1	0
5	18	1	2	1	2	1630	1	0
5	19	2	2	1	4	1301	1	0
5	20	1	2	1	6	540	1	0
5	21	1	2	1	5	561	1	0
5	22	2	2	1	3	1471	0	0
5	22	2	2	1	3	562	1	1
5	23	2	2	1	2	577	1	0
5	24	1	2	1	4	822	1	0
5	25	1	2	1	7	1116	1	0
5	26	1	2	1	3	652	1	0
5	27	2	2	1	5	779	1	0
5	28	1	2	1	1	1443	0	0
5	28	1	2	1	1	392	1	1
5	29	2	2	1	7	1068	1	0
5	30	2	2	1	6	971	1	0
5	31	2	2	1	1	939	1	0
5	32	1	2	1	4	1843	1	0
5	33	1	2	1	1	657	1	0
5	34	2	2	1	8	952	1	0
5	35	1	2	1	7	770	1	0
5	36	2	2	1	6	643	1	0
5	37	2	2	1	5	595	1	0
5	38	1	2	1	2	895	1	0
5	39	2	2	1	8	728	1	0
5	40	1	2	1	8	1187	1	0
5	41	2	2	1	4	695	1	0
5	42	2	2	1	7	681	1	0
5	43	1	2	1	5	692	1	0
5	44	1	2	1	3	751	1	0
5	45	1	2	1	6	853	1	0
5	46	1	2	1	7	1045	1	0
5	47	2	2	1	3	1334	0	0
5	47	2	2	1	3	422	1	1
5	48	1	2	1	2	1229	1	0
5	49	1	2	1	3	808	1	0
5	50	1	2	1	6	625	1	0
5	51	2	2	1	1	1143	1	0
5	52	1	2	1	1	1412	1	0
5	53	2	2	1	2	745	1	0
5	54	1	2	1	8	935	1	0
5	55	1	2	1	4	524	1	0
5	56	1	2	1	5	656	1	0
5	57	2	2	1	3	544	1	0
5	58	1	2	1	6	726	1	0
5	59	1	2	1	8	573	1	0
5	60	2	2	1	1	1693	1	0
5	61	1	2	1	5	489	1	0
5	62	2	2	1	4	551	1	0
5	63	1	2	1	4	545	1	0
5	64	2	2	1	2	488	1	0
