# Supplementary material for: Sound iconicity of abstract concepts: Place of articulation is implicitly associated with abstract concepts of size and social dominance
Source: PLoS One. 2017 Nov 1;12(11):e0187196. doi: 10.1371/journal.pone.0187196 (PMC5665516; doi:10.1371/journal.pone.0187196)
Supplement: S1 Dataset — Folder contains text files with original data of IAT experiments. Each text file represents data from one participant. Together with the data the folder also contains a ‘read me’ file that explains how to read the files. (ZIP) [file pone.0187196.s003.zip › S2 Folder with data-files/3_74_0_6_301014.txt]

No_Block	Trial	Modality_Stimulus	Allocation_Visual	Allocation_Acoustic	No_Stimulus	Reaction_Time	Correctness	Repetition
3	1	1	2	1	6	1756	1	0
3	2	2	2	1	4	1700	1	0
3	3	2	2	1	8	860	1	0
3	4	1	2	1	1	1446	1	0
3	5	1	2	1	8	1158	1	0
3	6	2	2	1	5	767	1	0
3	7	1	2	1	2	810	0	0
3	7	1	2	1	2	710	1	1
3	8	1	2	1	5	1403	1	0
3	9	1	2	1	4	574	1	0
3	10	2	2	1	1	801	1	0
3	11	1	2	1	3	1752	1	0
3	12	2	2	1	2	1022	1	0
3	13	2	2	1	7	686	1	0
3	14	1	2	1	7	994	1	0
3	15	2	2	1	6	1155	1	0
3	16	2	2	1	3	844	1	0
3	17	2	2	1	3	802	1	0
3	18	1	2	1	5	1013	1	0
3	19	1	2	1	8	614	1	0
3	20	2	2	1	4	1371	0	0
3	20	2	2	1	4	693	1	1
3	21	2	2	1	1	863	1	0
3	22	1	2	1	3	1387	1	0
3	23	2	2	1	6	594	1	0
3	24	1	2	1	1	865	1	0
3	25	2	2	1	5	635	1	0
3	26	2	2	1	7	586	1	0
3	27	2	2	1	2	686	1	0
3	28	1	2	1	6	913	1	0
3	29	1	2	1	7	589	1	0
3	30	2	2	1	8	681	1	0
3	31	2	2	1	8	722	1	0
3	32	1	2	1	4	1196	0	0
3	32	1	2	1	4	389	1	1
3	33	2	2	1	1	1489	1	0
3	34	1	2	1	2	1367	1	0
3	35	2	2	1	4	953	1	0
3	36	2	2	1	2	781	1	0
3	37	2	2	1	6	684	1	0
3	38	1	2	1	7	921	1	0
3	39	1	2	1	4	950	1	0
3	40	1	2	1	2	935	1	0
3	41	2	2	1	7	1611	1	0
3	42	2	2	1	5	753	1	0
3	43	2	2	1	3	653	1	0
3	44	1	2	1	1	1028	1	0
3	45	1	2	1	8	732	1	0
3	46	1	2	1	5	591	1	0
3	47	2	2	1	7	684	1	0
3	48	1	2	1	6	1132	1	0
3	49	2	2	1	6	693	1	0
3	50	2	2	1	2	724	1	0
3	51	1	2	1	3	1259	1	0
3	52	1	2	1	5	825	1	0
3	53	1	2	1	1	678	1	0
3	54	2	2	1	3	751	1	0
3	55	2	2	1	8	704	1	0
3	56	2	2	1	4	1089	1	0
3	57	1	2	1	8	1094	0	0
3	57	1	2	1	8	364	1	1
3	58	1	2	1	4	837	1	0
3	59	1	2	1	3	643	1	0
3	60	2	2	1	1	826	1	0
3	61	1	2	1	2	1445	1	0
3	62	2	2	1	5	1596	1	0
3	63	2	2	1	4	747	1	0
3	64	1	2	1	6	886	0	0
3	64	1	2	1	6	344	1	1
5	1	1	2	2	1	1393	1	0
5	2	1	2	2	4	601	1	0
5	3	1	2	2	2	572	1	0
5	4	2	2	2	7	1041	1	0
5	5	2	2	2	4	838	1	0
5	6	2	2	2	5	631	1	0
5	7	1	2	2	7	787	1	0
5	8	1	2	2	5	760	1	0
5	9	2	2	2	1	661	1	0
5	10	1	2	2	8	833	1	0
5	11	2	2	2	2	1413	1	0
5	12	2	2	2	8	860	1	0
5	13	1	2	2	6	934	1	0
5	14	1	2	2	3	657	1	0
5	15	2	2	2	3	1068	1	0
5	16	2	2	2	6	701	1	0
5	17	1	2	2	5	724	1	0
5	18	2	2	2	7	850	1	0
5	19	1	2	2	7	1087	1	0
5	20	1	2	2	2	676	1	0
5	21	1	2	2	8	689	1	0
5	22	2	2	2	6	925	1	0
5	23	1	2	2	1	744	1	0
5	24	1	2	2	3	539	1	0
5	25	1	2	2	4	626	1	0
5	26	2	2	2	2	754	1	0
5	27	2	2	2	8	688	1	0
5	28	1	2	2	6	660	1	0
5	29	1	2	2	3	995	1	0
5	30	2	2	2	1	968	1	0
5	31	1	2	2	5	721	1	0
5	32	2	2	2	4	1196	1	0
5	33	2	2	2	3	806	1	0
5	34	1	2	2	8	624	1	0
5	35	2	2	2	5	939	1	0
5	36	2	2	2	1	779	1	0
5	37	1	2	2	2	734	1	0
5	38	2	2	2	4	1690	1	0
5	39	1	2	2	6	795	1	0
5	40	1	2	2	1	833	1	0
5	41	1	2	2	4	1466	1	0
5	42	2	2	2	8	823	1	0
5	43	2	2	2	6	655	1	0
5	44	2	2	2	7	636	1	0
5	45	1	2	2	7	881	1	0
5	46	1	2	2	3	566	1	0
5	47	2	2	2	2	638	1	0
5	48	2	2	2	5	809	1	0
5	49	1	2	2	6	733	1	0
5	50	1	2	2	4	1040	1	0
5	51	2	2	2	3	768	1	0
5	52	1	2	2	1	650	1	0
5	53	2	2	2	5	733	1	0
5	54	2	2	2	4	691	1	0
5	55	1	2	2	8	619	1	0
5	56	2	2	2	3	1142	1	0
5	57	1	2	2	5	609	1	0
5	58	1	2	2	2	782	1	0
5	59	2	2	2	1	640	1	0
5	60	1	2	2	7	634	1	0
5	61	1	2	2	4	594	1	0
5	62	2	2	2	8	644	1	0
5	63	2	2	2	6	688	1	0
5	64	1	2	2	3	700	1	0
