# Supplementary material for: Sound iconicity of abstract concepts: Place of articulation is implicitly associated with abstract concepts of size and social dominance
Source: PLoS One. 2017 Nov 1;12(11):e0187196. doi: 10.1371/journal.pone.0187196 (PMC5665516; doi:10.1371/journal.pone.0187196)
Supplement: S1 Dataset — Folder contains text files with original data of IAT experiments. Each text file represents data from one participant. Together with the data the folder also contains a ‘read me’ file that explains how to read the files. (ZIP) [file pone.0187196.s003.zip › S2 Folder with data-files/3_74_0_7_301014.txt]

No_Block	Trial	Modality_Stimulus	Allocation_Visual	Allocation_Acoustic	No_Stimulus	Reaction_Time	Correctness	Repetition
3	1	2	2	1	6	898	1	0
3	2	1	2	1	6	886	1	0
3	3	1	2	1	3	799	1	0
3	4	2	2	1	7	984	1	0
3	5	2	2	1	5	791	1	0
3	6	1	2	1	5	946	1	0
3	7	2	2	1	1	761	1	0
3	8	1	2	1	2	683	1	0
3	9	2	2	1	4	942	1	0
3	10	2	2	1	8	641	1	0
3	11	1	2	1	7	803	1	0
3	12	1	2	1	1	584	1	0
3	13	1	2	1	8	540	1	0
3	14	1	2	1	4	507	1	0
3	15	2	2	1	2	742	1	0
3	16	1	2	1	8	645	1	0
3	17	2	2	1	3	809	1	0
3	18	2	2	1	5	502	1	0
3	19	1	2	1	2	594	1	0
3	20	1	2	1	7	480	1	0
3	21	2	2	1	3	889	1	0
3	22	1	2	1	6	785	1	0
3	23	2	2	1	6	831	1	0
3	24	2	2	1	2	848	1	0
3	25	1	2	1	3	834	1	0
3	26	1	2	1	5	501	1	0
3	27	1	2	1	1	560	1	0
3	28	1	2	1	4	585	1	0
3	29	2	2	1	7	787	0	0
3	29	2	2	1	7	419	1	1
3	30	2	2	1	4	1090	1	0
3	31	1	2	1	1	1067	1	0
3	32	2	2	1	8	1041	1	0
3	33	1	2	1	5	1487	1	0
3	34	1	2	1	4	722	1	0
3	35	1	2	1	6	699	1	0
3	36	2	2	1	1	801	1	0
3	37	2	2	1	4	816	1	0
3	38	1	2	1	8	1072	1	0
3	39	1	2	1	7	767	1	0
3	40	2	2	1	6	984	1	0
3	41	1	2	1	2	713	1	0
3	42	1	2	1	3	682	1	0
3	43	2	2	1	7	998	1	0
3	44	1	2	1	2	598	1	0
3	45	2	2	1	2	1197	1	0
3	46	1	2	1	7	1102	1	0
3	47	2	2	1	1	764	1	0
3	48	1	2	1	5	620	1	0
3	49	1	2	1	3	860	1	0
3	50	2	2	1	5	766	1	0
3	51	2	2	1	8	481	1	0
3	52	2	2	1	3	935	0	0
3	52	2	2	1	3	365	1	1
3	53	1	2	1	8	603	1	0
3	54	2	2	1	4	947	1	0
3	55	2	2	1	7	558	1	0
3	56	2	2	1	2	539	1	0
3	57	1	2	1	1	577	1	0
3	58	2	2	1	6	754	1	0
3	59	1	2	1	6	636	1	0
3	60	2	2	1	8	1131	1	0
3	61	1	2	1	4	603	1	0
3	62	1	2	1	8	577	1	0
3	63	2	2	1	5	1160	1	0
3	64	1	2	1	6	688	1	0
5	1	2	2	2	2	1249	1	0
5	2	1	2	2	4	1045	1	0
5	3	1	2	2	2	619	1	0
5	4	2	2	2	6	688	1	0
5	5	2	2	2	4	430	0	0
5	5	2	2	2	4	427	1	1
5	6	1	2	2	3	680	1	0
5	7	1	2	2	8	900	1	0
5	8	2	2	2	5	1013	1	0
5	9	2	2	2	1	669	1	0
5	10	2	2	2	7	798	1	0
5	11	1	2	2	6	1295	1	0
5	12	1	2	2	1	492	1	0
5	13	1	2	2	7	819	1	0
5	14	1	2	2	5	661	1	0
5	15	2	2	2	3	1297	1	0
5	16	2	2	2	8	668	1	0
5	17	2	2	2	5	728	1	0
5	18	1	2	2	2	649	1	0
5	19	2	2	2	6	819	1	0
5	20	1	2	2	5	405	1	0
5	21	1	2	2	8	520	0	0
5	21	1	2	2	8	373	1	1
5	22	1	2	2	3	850	1	0
5	23	2	2	2	3	1019	1	0
5	24	1	2	2	4	497	1	0
5	25	1	2	2	7	617	1	0
5	26	1	2	2	6	596	1	0
5	27	2	2	2	1	596	1	0
5	28	1	2	2	1	551	1	0
5	29	1	2	2	8	676	1	0
5	30	2	2	2	7	697	1	0
5	31	1	2	2	7	494	1	0
5	32	1	2	2	5	540	1	0
5	33	2	2	2	8	650	0	0
5	33	2	2	2	8	529	1	1
5	34	2	2	2	2	706	1	0
5	35	1	2	2	3	1259	1	0
5	36	1	2	2	4	1565	1	0
5	37	1	2	2	6	562	1	0
5	38	2	2	2	4	1078	1	0
5	39	2	2	2	5	617	1	0
5	40	2	2	2	8	869	1	0
5	41	1	2	2	1	893	1	0
5	42	1	2	2	2	717	1	0
5	43	2	2	2	3	1366	1	0
5	44	1	2	2	4	538	1	0
5	45	2	2	2	1	942	1	0
5	46	2	2	2	7	1138	1	0
5	47	1	2	2	1	915	1	0
5	48	2	2	2	2	759	1	0
5	49	2	2	2	4	545	1	0
5	50	2	2	2	6	698	1	0
5	51	1	2	2	5	1117	1	0
5	52	2	2	2	1	677	1	0
5	53	2	2	2	5	621	1	0
5	54	1	2	2	3	674	1	0
5	55	2	2	2	7	794	1	0
5	56	1	2	2	8	520	0	0
5	56	1	2	2	8	295	1	1
5	57	1	2	2	6	682	1	0
5	58	2	2	2	8	722	1	0
5	59	1	2	2	7	548	1	0
5	60	1	2	2	2	630	0	0
5	60	1	2	2	2	371	1	1
5	61	2	2	2	3	627	1	0
5	62	2	2	2	4	631	1	0
5	63	1	2	2	1	581	1	0
5	64	1	2	2	5	615	1	0
