# Supplementary material for: Sound iconicity of abstract concepts: Place of articulation is implicitly associated with abstract concepts of size and social dominance
Source: PLoS One. 2017 Nov 1;12(11):e0187196. doi: 10.1371/journal.pone.0187196 (PMC5665516; doi:10.1371/journal.pone.0187196)
Supplement: S1 Dataset — Folder contains text files with original data of IAT experiments. Each text file represents data from one participant. Together with the data the folder also contains a ‘read me’ file that explains how to read the files. (ZIP) [file pone.0187196.s003.zip › S2 Folder with data-files/3_74_0_8_301014.txt]

No_Block	Trial	Modality_Stimulus	Allocation_Visual	Allocation_Acoustic	No_Stimulus	Reaction_Time	Correctness	Repetition
3	1	2	2	1	2	1074	1	0
3	2	1	2	1	1	1140	1	0
3	3	1	2	1	3	784	1	0
3	4	2	2	1	3	1010	1	0
3	5	2	2	1	7	472	1	0
3	6	1	2	1	6	897	1	0
3	7	2	2	1	5	926	1	0
3	8	1	2	1	8	885	1	0
3	9	2	2	1	6	831	1	0
3	10	2	2	1	1	745	1	0
3	11	1	2	1	7	922	1	0
3	12	2	2	1	4	685	1	0
3	13	2	2	1	8	513	1	0
3	14	2	2	1	3	1024	1	0
3	15	1	2	1	2	727	1	0
3	16	1	2	1	5	725	1	0
3	17	1	2	1	4	1173	1	0
3	18	2	2	1	1	825	1	0
3	19	1	2	1	8	688	1	0
3	20	2	2	1	8	678	1	0
3	21	2	2	1	2	810	1	0
3	22	1	2	1	7	819	1	0
3	23	1	2	1	5	649	1	0
3	24	2	2	1	7	907	1	0
3	25	1	2	1	3	592	0	0
3	25	1	2	1	3	530	1	1
3	26	2	2	1	4	1662	1	0
3	27	1	2	1	1	862	1	0
3	28	2	2	1	5	1109	1	0
3	29	1	2	1	6	865	1	0
3	30	2	2	1	6	757	1	0
3	31	2	2	1	2	650	1	0
3	32	1	2	1	2	1406	1	0
3	33	2	2	1	1	853	1	0
3	34	1	2	1	4	1292	1	0
3	35	1	2	1	3	728	1	0
3	36	2	2	1	3	793	0	0
3	36	2	2	1	3	806	1	1
3	37	2	2	1	5	1040	1	0
3	38	1	2	1	7	1436	1	0
3	39	2	2	1	7	756	1	0
3	40	1	2	1	5	826	1	0
3	41	1	2	1	6	701	1	0
3	42	2	2	1	6	779	1	0
3	43	1	2	1	8	698	1	0
3	44	1	2	1	1	645	1	0
3	45	2	2	1	8	783	1	0
3	46	2	2	1	4	662	1	0
3	47	1	2	1	2	780	1	0
3	48	1	2	1	4	586	1	0
3	49	2	2	1	1	1152	1	0
3	50	2	2	1	7	432	1	0
3	51	1	2	1	2	1761	1	0
3	52	2	2	1	3	692	1	0
3	53	1	2	1	6	1257	1	0
3	54	1	2	1	8	604	1	0
3	55	2	2	1	8	645	1	0
3	56	2	2	1	4	649	1	0
3	57	2	2	1	2	533	1	0
3	58	1	2	1	4	607	1	0
3	59	1	2	1	7	715	1	0
3	60	1	2	1	3	981	1	0
3	61	1	2	1	1	643	1	0
3	62	2	2	1	6	759	1	0
3	63	1	2	1	5	818	1	0
3	64	2	2	1	5	931	1	0
5	1	2	2	2	1	1638	1	0
5	2	2	2	2	3	481	1	0
5	3	1	2	2	3	1081	0	0
5	3	1	2	2	3	1267	1	1
5	4	1	2	2	4	689	1	0
5	5	1	2	2	7	678	1	0
5	6	2	2	2	4	896	1	0
5	7	1	2	2	5	808	1	0
5	8	1	2	2	6	696	1	0
5	9	2	2	2	6	791	1	0
5	10	2	2	2	2	705	1	0
5	11	1	2	2	1	1272	1	0
5	12	2	2	2	8	742	1	0
5	13	1	2	2	2	2521	1	0
5	14	1	2	2	8	522	1	0
5	15	2	2	2	7	767	1	0
5	16	2	2	2	5	640	1	0
5	17	1	2	2	5	588	1	0
5	18	1	2	2	4	500	1	0
5	19	1	2	2	8	1093	1	0
5	20	2	2	2	3	931	1	0
5	21	1	2	2	3	1247	1	0
5	22	1	2	2	1	580	1	0
5	23	1	2	2	6	654	1	0
5	24	1	2	2	2	595	1	0
5	25	2	2	2	1	669	1	0
5	26	1	2	2	7	738	1	0
5	27	1	2	2	5	572	1	0
5	28	1	2	2	7	495	1	0
5	29	2	2	2	5	444	1	0
5	30	2	2	2	4	448	1	0
5	31	1	2	2	6	874	1	0
5	32	1	2	2	2	490	1	0
5	33	1	2	2	4	497	1	0
5	34	2	2	2	2	1033	1	0
5	35	1	2	2	8	1124	1	0
5	36	2	2	2	7	1325	1	0
5	37	2	2	2	6	674	1	0
5	38	1	2	2	3	665	1	0
5	39	2	2	2	8	779	1	0
5	40	1	2	2	1	526	1	0
5	41	2	2	2	5	759	1	0
5	42	2	2	2	4	460	0	0
5	42	2	2	2	4	759	1	1
5	43	1	2	2	2	685	1	0
5	44	1	2	2	8	694	1	0
5	45	2	2	2	7	724	1	0
5	46	2	2	2	2	539	1	0
5	47	1	2	2	4	647	1	0
5	48	2	2	2	3	786	1	0
5	49	1	2	2	1	1057	1	0
5	50	1	2	2	5	523	1	0
5	51	1	2	2	6	490	1	0
5	52	1	2	2	3	553	1	0
5	53	2	2	2	1	689	1	0
5	54	1	2	2	7	686	1	0
5	55	1	2	2	7	480	1	0
5	56	1	2	2	5	477	1	0
5	57	2	2	2	6	2470	1	0
5	58	2	2	2	8	666	1	0
5	59	1	2	2	3	678	1	0
5	60	1	2	2	2	625	1	0
5	61	1	2	2	4	736	1	0
5	62	2	2	2	5	652	1	0
5	63	1	2	2	6	1421	1	0
5	64	2	2	2	1	647	1	0
