# Supplementary material for: Sound iconicity of abstract concepts: Place of articulation is implicitly associated with abstract concepts of size and social dominance
Source: PLoS One. 2017 Nov 1;12(11):e0187196. doi: 10.1371/journal.pone.0187196 (PMC5665516; doi:10.1371/journal.pone.0187196)
Supplement: S1 Dataset — Folder contains text files with original data of IAT experiments. Each text file represents data from one participant. Together with the data the folder also contains a ‘read me’ file that explains how to read the files. (ZIP) [file pone.0187196.s003.zip › S2 Folder with data-files/3_74_0_9_301014.txt]

No_Block	Trial	Modality_Stimulus	Allocation_Visual	Allocation_Acoustic	No_Stimulus	Reaction_Time	Correctness	Repetition
3	1	1	1	1	1	1118	1	0
3	2	1	1	1	7	611	1	0
3	3	1	1	1	4	771	1	0
3	4	2	1	1	2	873	1	0
3	5	1	1	1	8	695	1	0
3	6	2	1	1	3	781	1	0
3	7	1	1	1	3	847	1	0
3	8	1	1	1	6	648	1	0
3	9	2	1	1	1	624	1	0
3	10	1	1	1	5	630	1	0
3	11	1	1	1	2	615	1	0
3	12	1	1	1	3	647	1	0
3	13	1	1	1	6	523	1	0
3	14	2	1	1	5	482	1	0
3	15	2	1	1	4	640	1	0
3	16	1	1	1	1	561	1	0
3	17	1	1	1	5	603	1	0
3	18	2	1	1	6	687	1	0
3	19	1	1	1	8	619	1	0
3	20	1	1	1	7	692	1	0
3	21	2	1	1	7	931	1	0
3	22	1	1	1	2	622	1	0
3	23	1	1	1	4	527	1	0
3	24	1	1	1	7	444	1	0
3	25	2	1	1	8	660	1	0
3	26	2	1	1	6	609	1	0
3	27	1	1	1	6	582	1	0
3	28	1	1	1	8	635	1	0
3	29	1	1	1	3	488	1	0
3	30	1	1	1	2	552	1	0
3	31	2	1	1	8	1111	0	0
3	31	2	1	1	8	412	1	1
3	32	2	1	1	4	703	1	0
3	33	2	1	1	3	625	1	0
3	34	1	1	1	5	545	1	0
3	35	1	1	1	1	736	1	0
3	36	1	1	1	4	834	1	0
3	37	1	1	1	8	575	1	0
3	38	2	1	1	7	777	1	0
3	39	1	1	1	6	571	1	0
3	40	1	1	1	4	525	1	0
3	41	1	1	1	7	580	1	0
3	42	2	1	1	1	689	1	0
3	43	2	1	1	2	769	1	0
3	44	1	1	1	5	610	1	0
3	45	1	1	1	2	529	1	0
3	46	1	1	1	1	631	1	0
3	47	1	1	1	3	593	1	0
3	48	2	1	1	5	672	1	0
3	49	2	1	1	1	535	1	0
3	50	2	1	1	2	569	1	0
3	51	1	1	1	3	564	1	0
3	52	2	1	1	6	669	1	0
3	53	1	1	1	6	531	1	0
3	54	2	1	1	5	466	1	0
3	55	2	1	1	4	573	1	0
3	56	1	1	1	1	745	1	0
3	57	1	1	1	5	607	1	0
3	58	2	1	1	7	1238	1	0
3	59	1	1	1	2	500	1	0
3	60	2	1	1	3	644	1	0
3	61	2	1	1	8	486	1	0
3	62	1	1	1	4	533	1	0
3	63	2	1	1	6	766	1	0
3	64	1	1	1	7	568	1	0
5	1	2	1	2	1	1170	1	0
5	2	2	1	2	5	652	1	0
5	3	1	1	2	7	1181	1	0
5	4	2	1	2	8	1655	1	0
5	5	1	1	2	5	1383	1	0
5	6	1	1	2	8	739	1	0
5	7	1	1	2	1	646	1	0
5	8	1	1	2	2	616	1	0
5	9	1	1	2	6	626	1	0
5	10	2	1	2	3	900	1	0
5	11	2	1	2	7	589	1	0
5	12	1	1	2	3	663	0	0
5	12	1	1	2	3	477	1	1
5	13	2	1	2	6	1174	1	0
5	14	1	1	2	4	769	1	0
5	15	2	1	2	4	844	1	0
5	16	2	1	2	2	849	1	0
5	17	2	1	2	2	619	1	0
5	18	1	1	2	5	855	1	0
5	19	2	1	2	7	1052	1	0
5	20	2	1	2	4	732	1	0
5	21	1	1	2	6	660	1	0
5	22	1	1	2	3	441	1	0
5	23	2	1	2	1	1257	1	0
5	24	1	1	2	8	878	1	0
5	25	1	1	2	7	588	1	0
5	26	2	1	2	3	630	1	0
5	27	1	1	2	4	590	1	0
5	28	1	1	2	1	558	1	0
5	29	1	1	2	2	524	1	0
5	30	2	1	2	5	649	1	0
5	31	2	1	2	8	716	1	0
5	32	1	1	2	5	585	1	0
5	33	1	1	2	2	574	1	0
5	34	2	1	2	6	823	1	0
5	35	1	1	2	1	570	1	0
5	36	1	1	2	8	573	1	0
5	37	2	1	2	5	906	1	0
5	38	2	1	2	8	709	1	0
5	39	1	1	2	7	638	1	0
5	40	2	1	2	2	707	1	0
5	41	2	1	2	4	583	1	0
5	42	1	1	2	6	527	1	0
5	43	1	1	2	4	465	1	0
5	44	2	1	2	6	621	1	0
5	45	1	1	2	3	484	1	0
5	46	1	1	2	7	599	1	0
5	47	2	1	2	7	851	1	0
5	48	1	1	2	3	527	1	0
5	49	1	1	2	2	554	1	0
5	50	2	1	2	3	723	1	0
5	51	1	1	2	4	578	1	0
5	52	2	1	2	1	668	1	0
5	53	1	1	2	5	661	1	0
5	54	2	1	2	2	744	1	0
5	55	2	1	2	1	587	1	0
5	56	1	1	2	8	762	1	0
5	57	2	1	2	7	562	1	0
5	58	1	1	2	6	568	1	0
5	59	1	1	2	1	510	1	0
5	60	1	1	2	6	612	1	0
5	61	2	1	2	3	645	1	0
5	62	2	1	2	8	633	0	0
5	62	2	1	2	8	540	1	1
5	63	1	1	2	3	1032	1	0
5	64	1	1	2	1	535	1	0
