# Supplementary material for: Sound iconicity of abstract concepts: Place of articulation is implicitly associated with abstract concepts of size and social dominance
Source: PLoS One. 2017 Nov 1;12(11):e0187196. doi: 10.1371/journal.pone.0187196 (PMC5665516; doi:10.1371/journal.pone.0187196)
Supplement: S1 Dataset — Folder contains text files with original data of IAT experiments. Each text file represents data from one participant. Together with the data the folder also contains a ‘read me’ file that explains how to read the files. (ZIP) [file pone.0187196.s003.zip › S2 Folder with data-files/3_74_23_0_161014.txt]

No_Block	Trial	Modality_Stimulus	Allocation_Visual	Allocation_Acoustic	No_Stimulus	Reaction_Time	Correctness	Repetition
3	1	1	1	1	7	1408	1	0
3	2	1	1	1	4	696	1	0
3	3	1	1	1	2	843	1	0
3	4	2	1	1	2	858	1	0
3	5	2	1	1	1	702	1	0
3	6	2	1	1	8	659	1	0
3	7	1	1	1	3	846	1	0
3	8	1	1	1	6	559	1	0
3	9	1	1	1	5	630	1	0
3	10	1	1	1	1	607	1	0
3	11	2	1	1	7	836	1	0
3	12	2	1	1	3	642	1	0
3	13	2	1	1	6	607	1	0
3	14	1	1	1	8	713	1	0
3	15	1	1	1	1	516	1	0
3	16	2	1	1	4	708	1	0
3	17	2	1	1	5	643	1	0
3	18	2	1	1	7	624	1	0
3	19	1	1	1	8	638	1	0
3	20	1	1	1	6	808	1	0
3	21	2	1	1	3	861	1	0
3	22	2	1	1	1	682	1	0
3	23	2	1	1	4	671	1	0
3	24	1	1	1	7	835	1	0
3	25	1	1	1	5	589	1	0
3	26	2	1	1	2	741	1	0
3	27	2	1	1	8	685	1	0
3	28	1	1	1	2	880	1	0
3	29	2	1	1	6	709	1	0
3	30	1	1	1	4	960	1	0
3	31	1	1	1	3	567	1	0
3	32	2	1	1	5	838	1	0
3	33	1	1	1	6	643	1	0
3	34	2	1	1	8	684	1	0
3	35	2	1	1	6	617	1	0
3	36	1	1	1	2	537	1	0
3	37	1	1	1	7	736	1	0
3	38	1	1	1	5	543	1	0
3	39	1	1	1	4	767	1	0
3	40	2	1	1	5	619	1	0
3	41	2	1	1	4	708	1	0
3	42	2	1	1	3	685	1	0
3	43	1	1	1	1	727	1	0
3	44	1	1	1	3	519	1	0
3	45	2	1	1	2	1216	1	0
3	46	1	1	1	8	805	1	0
3	47	2	1	1	7	635	1	0
3	48	2	1	1	1	1617	1	0
3	49	1	1	1	7	663	1	0
3	50	1	1	1	1	874	1	0
3	51	2	1	1	1	620	1	0
3	52	2	1	1	6	611	1	0
3	53	1	1	1	5	592	1	0
3	54	1	1	1	3	521	1	0
3	55	1	1	1	8	665	1	0
3	56	2	1	1	7	628	1	0
3	57	1	1	1	2	530	1	0
3	58	1	1	1	6	1017	1	0
3	59	1	1	1	4	550	1	0
3	60	1	1	1	3	559	1	0
3	61	2	1	1	5	611	1	0
3	62	2	1	1	4	790	1	0
3	63	2	1	1	2	779	1	0
3	64	1	1	1	6	582	1	0
5	1	2	1	2	3	729	1	0
5	2	2	1	2	7	891	1	0
5	3	1	1	2	1	665	1	0
5	4	2	1	2	8	693	1	0
5	5	1	1	2	8	540	1	0
5	6	1	1	2	3	626	1	0
5	7	1	1	2	2	625	1	0
5	8	2	1	2	5	736	1	0
5	9	2	1	2	2	571	1	0
5	10	2	1	2	6	574	1	0
5	11	1	1	2	4	648	1	0
5	12	2	1	2	4	677	1	0
5	13	1	1	2	7	618	1	0
5	14	1	1	2	5	527	1	0
5	15	2	1	2	1	757	1	0
5	16	2	1	2	4	628	1	0
5	17	1	1	2	6	544	1	0
5	18	1	1	2	3	556	1	0
5	19	2	1	2	6	854	1	0
5	20	2	1	2	8	704	1	0
5	21	2	1	2	7	702	1	0
5	22	1	1	2	1	2045	1	0
5	23	2	1	2	1	626	1	0
5	24	1	1	2	5	481	1	0
5	25	2	1	2	5	680	1	0
5	26	2	1	2	2	619	1	0
5	27	1	1	2	2	516	1	0
5	28	1	1	2	7	527	1	0
5	29	1	1	2	4	606	1	0
5	30	2	1	2	3	641	1	0
5	31	1	1	2	8	707	1	0
5	32	1	1	2	6	549	1	0
5	33	1	1	2	1	640	1	0
5	34	2	1	2	8	790	1	0
5	35	1	1	2	7	662	1	0
5	36	1	1	2	2	894	1	0
5	37	1	1	2	6	823	1	0
5	38	2	1	2	7	676	1	0
5	39	1	1	2	4	1542	1	0
5	40	2	1	2	6	799	1	0
5	41	2	1	2	2	579	1	0
5	42	1	1	2	3	1014	1	0
5	43	1	1	2	8	569	1	0
5	44	1	1	2	5	498	1	0
5	45	2	1	2	5	550	1	0
5	46	1	1	2	3	1056	1	0
5	47	2	1	2	3	1074	1	0
5	48	1	1	2	2	917	1	0
5	49	2	1	2	4	1753	1	0
5	50	1	1	2	7	565	1	0
5	51	2	1	2	1	746	1	0
5	52	1	1	2	6	508	1	0
5	53	1	1	2	8	586	1	0
5	54	2	1	2	6	609	1	0
5	55	2	1	2	1	611	1	0
5	56	2	1	2	8	641	1	0
5	57	1	1	2	1	626	1	0
5	58	2	1	2	7	723	1	0
5	59	2	1	2	4	616	1	0
5	60	2	1	2	5	614	1	0
5	61	1	1	2	5	1040	1	0
5	62	1	1	2	4	529	1	0
5	63	2	1	2	2	1067	1	0
5	64	1	1	2	1	1222	1	0
