# Supplementary material for: Sound iconicity of abstract concepts: Place of articulation is implicitly associated with abstract concepts of size and social dominance
Source: PLoS One. 2017 Nov 1;12(11):e0187196. doi: 10.1371/journal.pone.0187196 (PMC5665516; doi:10.1371/journal.pone.0187196)
Supplement: S1 Dataset — Folder contains text files with original data of IAT experiments. Each text file represents data from one participant. Together with the data the folder also contains a ‘read me’ file that explains how to read the files. (ZIP) [file pone.0187196.s003.zip › S2 Folder with data-files/3_74_23_1_221014.txt]

No_Block	Trial	Modality_Stimulus	Allocation_Visual	Allocation_Acoustic	No_Stimulus	Reaction_Time	Correctness	Repetition
3	1	1	2	1	3	997	1	0
3	2	2	2	1	2	916	1	0
3	3	2	2	1	3	658	1	0
3	4	1	2	1	5	732	1	0
3	5	1	2	1	1	500	0	0
3	5	1	2	1	1	486	1	1
3	6	2	2	1	1	811	1	0
3	7	1	2	1	2	716	1	0
3	8	2	2	1	6	449	1	0
3	9	1	2	1	8	662	1	0
3	10	2	2	1	8	755	1	0
3	11	2	2	1	4	715	1	0
3	12	1	2	1	6	623	1	0
3	13	2	2	1	7	680	1	0
3	14	2	2	1	5	559	1	0
3	15	2	2	1	7	520	1	0
3	16	1	2	1	4	729	1	0
3	17	1	2	1	7	555	1	0
3	18	2	2	1	8	470	1	0
3	19	2	2	1	2	693	1	0
3	20	2	2	1	3	502	1	0
3	21	1	2	1	1	646	1	0
3	22	1	2	1	8	607	1	0
3	23	2	2	1	4	917	1	0
3	24	2	2	1	1	426	1	0
3	25	2	2	1	5	414	0	0
3	25	2	2	1	5	488	1	1
3	26	1	2	1	7	612	1	0
3	27	2	2	1	6	617	1	0
3	28	2	2	1	5	470	1	0
3	29	2	2	1	2	737	1	0
3	30	1	2	1	5	611	1	0
3	31	1	2	1	4	530	1	0
3	32	2	2	1	8	429	0	0
3	32	2	2	1	8	493	1	1
3	33	2	2	1	1	680	1	0
3	34	2	2	1	7	503	0	0
3	34	2	2	1	7	605	1	1
3	35	1	2	1	3	785	1	0
3	36	1	2	1	2	687	1	0
3	37	1	2	1	6	547	1	0
3	38	2	2	1	6	1075	1	0
3	39	2	2	1	4	626	1	0
3	40	2	2	1	3	643	1	0
3	41	1	2	1	1	1571	1	0
3	42	1	2	1	5	585	1	0
3	43	1	2	1	7	1357	1	0
3	44	2	2	1	5	612	1	0
3	45	2	2	1	7	622	1	0
3	46	2	2	1	3	659	1	0
3	47	1	2	1	8	708	1	0
3	48	2	2	1	1	1182	1	0
3	49	2	2	1	6	646	1	0
3	50	1	2	1	4	767	1	0
3	51	2	2	1	2	902	1	0
3	52	1	2	1	6	669	0	0
3	52	1	2	1	6	608	1	1
3	53	2	2	1	8	588	1	0
3	54	2	2	1	4	575	1	0
3	55	2	2	1	6	751	1	0
3	56	1	2	1	2	673	1	0
3	57	2	2	1	4	691	1	0
3	58	2	2	1	7	726	1	0
3	59	2	2	1	3	803	1	0
3	60	1	2	1	3	680	1	0
3	61	2	2	1	2	1008	1	0
3	62	2	2	1	8	673	1	0
3	63	2	2	1	5	1127	1	0
3	64	1	2	1	7	612	1	0
5	1	2	2	2	3	1243	0	0
5	1	2	2	2	3	329	1	1
5	2	1	2	2	7	1433	1	0
5	3	2	2	2	4	695	1	0
5	4	1	2	2	4	1282	0	0
5	4	1	2	2	4	406	1	1
5	5	1	2	2	5	653	1	0
5	6	2	2	2	2	1724	0	0
5	6	2	2	2	2	444	1	1
5	7	1	2	2	6	725	1	0
5	8	1	2	2	2	783	1	0
5	9	1	2	2	8	558	1	0
5	10	2	2	2	1	1141	1	0
5	11	1	2	2	1	1269	0	0
5	11	1	2	2	1	392	1	1
5	12	2	2	2	6	827	1	0
5	13	2	2	2	7	874	1	0
5	14	1	2	2	3	763	1	0
5	15	1	2	2	7	685	1	0
5	16	2	2	2	8	853	0	0
5	16	2	2	2	8	372	1	1
5	17	1	2	2	1	687	1	0
5	18	2	2	2	5	2055	1	0
5	19	1	2	2	4	629	1	0
5	20	2	2	2	2	1465	1	0
5	21	1	2	2	3	1350	1	0
5	22	1	2	2	5	527	1	0
5	23	1	2	2	8	981	1	0
5	24	1	2	2	6	745	1	0
5	25	2	2	2	7	551	1	0
5	26	1	2	2	2	609	1	0
5	27	1	2	2	2	467	1	0
5	28	1	2	2	6	577	1	0
5	29	2	2	2	5	726	1	0
5	30	2	2	2	1	685	1	0
5	31	1	2	2	8	515	1	0
5	32	1	2	2	3	810	1	0
5	33	2	2	2	8	653	1	0
5	34	2	2	2	4	459	0	0
5	34	2	2	2	4	599	1	1
5	35	2	2	2	6	629	1	0
5	36	1	2	2	5	825	1	0
5	37	1	2	2	1	653	1	0
5	38	1	2	2	7	620	1	0
5	39	2	2	2	3	537	1	0
5	40	2	2	2	3	543	1	0
5	41	1	2	2	4	489	0	0
5	41	1	2	2	4	376	1	1
5	42	1	2	2	8	720	1	0
5	43	1	2	2	3	1430	1	0
5	44	2	2	2	7	538	1	0
5	45	1	2	2	2	698	1	0
5	46	1	2	2	7	716	1	0
5	47	1	2	2	6	607	0	0
5	47	1	2	2	6	345	1	1
5	48	1	2	2	5	554	1	0
5	49	2	2	2	6	618	0	0
5	49	2	2	2	6	514	1	1
5	50	1	2	2	4	659	1	0
5	51	1	2	2	1	877	1	0
5	52	2	2	2	5	991	1	0
5	53	1	2	2	2	652	1	0
5	54	2	2	2	4	827	1	0
5	55	1	2	2	5	560	1	0
5	56	2	2	2	1	488	1	0
5	57	1	2	2	4	957	1	0
5	58	1	2	2	1	667	1	0
5	59	1	2	2	3	462	1	0
5	60	2	2	2	8	583	1	0
5	61	1	2	2	8	605	1	0
5	62	2	2	2	2	1117	1	0
5	63	1	2	2	6	717	0	0
5	63	1	2	2	6	430	1	1
5	64	1	2	2	7	594	1	0
