# Supplementary material for: Sound iconicity of abstract concepts: Place of articulation is implicitly associated with abstract concepts of size and social dominance
Source: PLoS One. 2017 Nov 1;12(11):e0187196. doi: 10.1371/journal.pone.0187196 (PMC5665516; doi:10.1371/journal.pone.0187196)
Supplement: S1 Dataset — Folder contains text files with original data of IAT experiments. Each text file represents data from one participant. Together with the data the folder also contains a ‘read me’ file that explains how to read the files. (ZIP) [file pone.0187196.s003.zip › S2 Folder with data-files/3_74_23_2_221014.txt]

No_Block	Trial	Modality_Stimulus	Allocation_Visual	Allocation_Acoustic	No_Stimulus	Reaction_Time	Correctness	Repetition
3	1	2	1	1	6	2931	1	0
3	2	1	1	1	7	3208	1	0
3	3	1	1	1	1	1234	1	0
3	4	2	1	1	5	1268	1	0
3	5	1	1	1	8	1176	1	0
3	6	2	1	1	3	771	1	0
3	7	1	1	1	5	958	1	0
3	8	2	1	1	7	2352	1	0
3	9	1	1	1	4	974	1	0
3	10	2	1	1	2	834	1	0
3	11	1	1	1	2	731	1	0
3	12	1	1	1	3	594	1	0
3	13	2	1	1	1	680	1	0
3	14	1	1	1	6	511	1	0
3	15	2	1	1	8	1124	1	0
3	16	2	1	1	4	1230	1	0
3	17	2	1	1	8	589	1	0
3	18	1	1	1	4	737	1	0
3	19	1	1	1	8	592	1	0
3	20	1	1	1	5	473	1	0
3	21	2	1	1	5	843	1	0
3	22	1	1	1	1	524	1	0
3	23	2	1	1	1	392	0	0
3	23	2	1	1	1	2670	1	1
3	24	1	1	1	2	909	1	0
3	25	2	1	1	6	679	1	0
3	26	1	1	1	6	790	1	0
3	27	2	1	1	3	727	1	0
3	28	1	1	1	7	805	1	0
3	29	2	1	1	4	1443	1	0
3	30	1	1	1	3	565	1	0
3	31	2	1	1	2	889	1	0
3	32	1	1	1	1	614	1	0
3	33	1	1	1	4	971	1	0
3	34	1	1	1	8	645	1	0
3	35	1	1	1	7	577	1	0
3	36	2	1	1	7	761	1	0
3	37	1	1	1	6	1081	1	0
3	38	2	1	1	5	700	1	0
3	39	2	1	1	4	552	1	0
3	40	1	1	1	5	514	0	0
3	40	1	1	1	5	595	1	1
3	41	2	1	1	3	1471	1	0
3	42	1	1	1	3	1087	1	0
3	43	1	1	1	2	1005	1	0
3	44	2	1	1	7	725	1	0
3	45	2	1	1	2	769	1	0
3	46	1	1	1	3	1009	1	0
3	47	1	1	1	6	691	1	0
3	48	2	1	1	6	740	1	0
3	49	2	1	1	1	686	1	0
3	50	2	1	1	8	650	1	0
3	51	1	1	1	7	1305	0	0
3	51	1	1	1	7	511	1	1
3	52	1	1	1	5	719	1	0
3	53	2	1	1	4	831	1	0
3	54	2	1	1	6	718	1	0
3	55	2	1	1	1	862	1	0
3	56	1	1	1	8	909	1	0
3	57	1	1	1	2	817	1	0
3	58	1	1	1	1	714	1	0
3	59	2	1	1	7	1197	1	0
3	60	2	1	1	8	831	1	0
3	61	1	1	1	4	896	1	0
3	62	1	1	1	2	632	1	0
3	63	2	1	1	2	844	1	0
3	64	1	1	1	4	662	1	0
5	1	2	1	2	5	1545	0	0
5	1	2	1	2	5	511	1	1
5	2	2	1	2	4	650	1	0
5	3	1	1	2	2	2043	0	0
5	3	1	1	2	2	1000	1	1
5	4	2	1	2	2	1161	1	0
5	5	1	1	2	8	1841	1	0
5	6	1	1	2	5	836	1	0
5	7	1	1	2	3	1088	1	0
5	8	2	1	2	7	1135	1	0
5	9	2	1	2	1	701	1	0
5	10	2	1	2	8	633	1	0
5	11	1	1	2	7	869	1	0
5	12	1	1	2	1	741	1	0
5	13	1	1	2	6	560	1	0
5	14	1	1	2	4	564	1	0
5	15	2	1	2	6	1955	1	0
5	16	2	1	2	3	659	1	0
5	17	2	1	2	4	650	1	0
5	18	1	1	2	1	944	1	0
5	19	2	1	2	6	946	0	0
5	19	2	1	2	6	560	1	1
5	20	1	1	2	5	1200	1	0
5	21	1	1	2	7	679	1	0
5	22	2	1	2	5	1253	1	0
5	23	2	1	2	7	1119	1	0
5	24	1	1	2	3	2091	0	0
5	24	1	1	2	3	342	1	1
5	25	1	1	2	8	685	1	0
5	26	1	1	2	2	478	1	0
5	27	1	1	2	4	539	1	0
5	28	2	1	2	2	1052	1	0
5	29	2	1	2	8	673	1	0
5	30	1	1	2	6	1309	1	0
5	31	2	1	2	3	1165	1	0
5	32	1	1	2	2	1044	1	0
5	33	2	1	2	1	1322	1	0
5	34	1	1	2	5	800	1	0
5	35	2	1	2	1	1056	1	0
5	36	1	1	2	3	498	1	0
5	37	1	1	2	1	672	1	0
5	38	2	1	2	7	955	0	0
5	38	2	1	2	7	768	1	1
5	39	1	1	2	6	749	1	0
5	40	1	1	2	8	579	0	0
5	40	1	1	2	8	506	1	1
5	41	1	1	2	4	779	1	0
5	42	2	1	2	2	1040	1	0
5	43	2	1	2	3	626	1	0
5	44	1	1	2	7	3174	1	0
5	45	2	1	2	4	892	1	0
5	46	1	1	2	3	663	1	0
5	47	2	1	2	8	1196	0	0
5	47	2	1	2	8	555	1	1
5	48	2	1	2	5	718	1	0
5	49	1	1	2	1	794	1	0
5	50	1	1	2	8	693	1	0
5	51	1	1	2	5	667	1	0
5	52	2	1	2	6	2035	1	0
5	53	1	1	2	2	1168	1	0
5	54	1	1	2	6	619	1	0
5	55	2	1	2	4	1111	1	0
5	56	1	1	2	7	927	1	0
5	57	2	1	2	6	1245	1	0
5	58	1	1	2	4	929	1	0
5	59	2	1	2	1	820	1	0
5	60	1	1	2	1	551	1	0
5	61	1	1	2	7	610	1	0
5	62	1	1	2	6	703	1	0
5	63	2	1	2	3	806	1	0
5	64	1	1	2	4	497	1	0
