# Supplementary material for: Sound iconicity of abstract concepts: Place of articulation is implicitly associated with abstract concepts of size and social dominance
Source: PLoS One. 2017 Nov 1;12(11):e0187196. doi: 10.1371/journal.pone.0187196 (PMC5665516; doi:10.1371/journal.pone.0187196)
Supplement: S1 Dataset — Folder contains text files with original data of IAT experiments. Each text file represents data from one participant. Together with the data the folder also contains a ‘read me’ file that explains how to read the files. (ZIP) [file pone.0187196.s003.zip › S2 Folder with data-files/3_74_23_3_231014.txt]

No_Block	Trial	Modality_Stimulus	Allocation_Visual	Allocation_Acoustic	No_Stimulus	Reaction_Time	Correctness	Repetition
3	1	2	1	2	6	690	1	0
3	2	1	1	2	3	814	1	0
3	3	2	1	2	8	722	1	0
3	4	1	1	2	4	496	1	0
3	5	1	1	2	5	482	1	0
3	6	2	1	2	7	602	1	0
3	7	1	1	2	1	573	1	0
3	8	1	1	2	7	488	1	0
3	9	1	1	2	8	577	1	0
3	10	1	1	2	2	541	1	0
3	11	2	1	2	5	565	1	0
3	12	2	1	2	2	509	1	0
3	13	2	1	2	1	473	1	0
3	14	1	1	2	6	499	1	0
3	15	1	1	2	8	550	1	0
3	16	1	1	2	6	455	1	0
3	17	1	1	2	3	556	1	0
3	18	1	1	2	4	561	1	0
3	19	2	1	2	3	609	1	0
3	20	1	1	2	2	503	1	0
3	21	2	1	2	4	1131	1	0
3	22	1	1	2	1	509	1	0
3	23	2	1	2	4	532	1	0
3	24	1	1	2	7	595	1	0
3	25	1	1	2	5	473	1	0
3	26	2	1	2	8	470	0	0
3	26	2	1	2	8	336	1	1
3	27	2	1	2	2	680	1	0
3	28	1	1	2	1	547	1	0
3	29	2	1	2	3	703	1	0
3	30	1	1	2	4	532	1	0
3	31	2	1	2	7	790	1	0
3	32	1	1	2	2	529	1	0
3	33	2	1	2	6	587	1	0
3	34	2	1	2	5	579	1	0
3	35	1	1	2	5	500	1	0
3	36	2	1	2	1	675	1	0
3	37	1	1	2	6	606	1	0
3	38	1	1	2	8	511	1	0
3	39	1	1	2	3	516	1	0
3	40	2	1	2	7	648	1	0
3	41	2	1	2	8	467	1	0
3	42	1	1	2	7	477	1	0
3	43	2	1	2	1	527	1	0
3	44	2	1	2	5	565	1	0
3	45	2	1	2	2	595	1	0
3	46	1	1	2	8	460	1	0
3	47	2	1	2	4	624	0	0
3	47	2	1	2	4	314	1	1
3	48	2	1	2	6	1232	1	0
3	49	1	1	2	1	612	1	0
3	50	1	1	2	2	751	1	0
3	51	2	1	2	3	626	1	0
3	52	1	1	2	5	529	1	0
3	53	1	1	2	4	534	1	0
3	54	2	1	2	4	535	1	0
3	55	1	1	2	3	541	1	0
3	56	2	1	2	1	601	1	0
3	57	1	1	2	7	585	1	0
3	58	2	1	2	7	544	1	0
3	59	1	1	2	6	587	1	0
3	60	1	1	2	3	477	1	0
3	61	1	1	2	6	517	1	0
3	62	1	1	2	2	460	1	0
3	63	2	1	2	5	698	0	0
3	63	2	1	2	5	800	1	1
3	64	2	1	2	6	675	1	0
5	1	2	1	1	8	731	1	0
5	2	1	1	1	7	578	1	0
5	3	1	1	1	4	510	1	0
5	4	2	1	1	3	442	1	0
5	5	2	1	1	1	512	1	0
5	6	1	1	1	6	528	1	0
5	7	1	1	1	2	540	1	0
5	8	2	1	1	4	493	1	0
5	9	2	1	1	5	496	1	0
5	10	2	1	1	6	372	1	0
5	11	1	1	1	3	472	1	0
5	12	1	1	1	1	408	0	0
5	12	1	1	1	1	358	1	1
5	13	2	1	1	7	1121	1	0
5	14	2	1	1	2	563	1	0
5	15	1	1	1	5	523	1	0
5	16	1	1	1	8	471	1	0
5	17	2	1	1	5	556	1	0
5	18	1	1	1	5	498	1	0
5	19	2	1	1	7	574	0	0
5	19	2	1	1	7	328	1	1
5	20	2	1	1	6	603	1	0
5	21	1	1	1	8	565	1	0
5	22	1	1	1	3	454	1	0
5	23	1	1	1	4	511	1	0
5	24	2	1	1	8	660	1	0
5	25	1	1	1	1	547	1	0
5	26	1	1	1	7	539	1	0
5	27	1	1	1	6	531	1	0
5	28	2	1	1	3	565	1	0
5	29	1	1	1	2	828	1	0
5	30	2	1	1	2	520	1	0
5	31	2	1	1	4	578	1	0
5	32	1	1	1	7	554	1	0
5	33	1	1	1	6	448	1	0
5	34	2	1	1	1	742	1	0
5	35	1	1	1	3	896	1	0
5	36	2	1	1	1	613	1	0
5	37	2	1	1	2	604	1	0
5	38	1	1	1	5	523	1	0
5	39	1	1	1	1	498	1	0
5	40	2	1	1	3	584	1	0
5	41	1	1	1	2	505	1	0
5	42	1	1	1	4	753	1	0
5	43	1	1	1	8	457	1	0
5	44	2	1	1	7	745	1	0
5	45	2	1	1	4	659	1	0
5	46	1	1	1	4	526	1	0
5	47	1	1	1	8	566	1	0
5	48	1	1	1	1	473	1	0
5	49	2	1	1	5	437	1	0
5	50	2	1	1	6	489	1	0
5	51	1	1	1	5	409	0	0
5	51	1	1	1	5	329	1	1
5	52	2	1	1	8	566	1	0
5	53	1	1	1	3	627	1	0
5	54	2	1	1	4	729	1	0
5	55	2	1	1	2	559	1	0
5	56	1	1	1	6	546	1	0
5	57	2	1	1	6	711	1	0
5	58	1	1	1	2	475	1	0
5	59	1	1	1	7	483	1	0
5	60	1	1	1	7	428	1	0
5	61	2	1	1	8	506	1	0
5	62	2	1	1	7	489	1	0
5	63	2	1	1	5	440	1	0
5	64	1	1	1	8	536	1	0
