# Supplementary material for: Sound iconicity of abstract concepts: Place of articulation is implicitly associated with abstract concepts of size and social dominance
Source: PLoS One. 2017 Nov 1;12(11):e0187196. doi: 10.1371/journal.pone.0187196 (PMC5665516; doi:10.1371/journal.pone.0187196)
Supplement: S1 Dataset — Folder contains text files with original data of IAT experiments. Each text file represents data from one participant. Together with the data the folder also contains a ‘read me’ file that explains how to read the files. (ZIP) [file pone.0187196.s003.zip › S2 Folder with data-files/3_74_23_4_241014.txt]

No_Block	Trial	Modality_Stimulus	Allocation_Visual	Allocation_Acoustic	No_Stimulus	Reaction_Time	Correctness	Repetition
3	1	2	1	2	8	4328	1	0
3	2	1	1	2	3	2089	1	0
3	3	1	1	2	5	753	1	0
3	4	1	1	2	4	533	1	0
3	5	2	1	2	6	1145	1	0
3	6	2	1	2	3	602	1	0
3	7	1	1	2	8	901	1	0
3	8	1	1	2	6	592	1	0
3	9	1	1	2	1	507	1	0
3	10	2	1	2	1	852	1	0
3	11	1	1	2	2	751	1	0
3	12	2	1	2	5	1625	1	0
3	13	2	1	2	2	760	1	0
3	14	1	1	2	7	731	1	0
3	15	2	1	2	4	706	1	0
3	16	1	1	2	6	637	1	0
3	17	2	1	2	7	972	1	0
3	18	1	1	2	4	572	1	0
3	19	2	1	2	6	844	1	0
3	20	1	1	2	5	715	1	0
3	21	1	1	2	8	547	1	0
3	22	2	1	2	4	938	1	0
3	23	2	1	2	7	613	1	0
3	24	2	1	2	2	391	1	0
3	25	1	1	2	7	871	1	0
3	26	2	1	2	3	811	1	0
3	27	1	1	2	1	669	1	0
3	28	1	1	2	2	909	1	0
3	29	2	1	2	1	776	1	0
3	30	1	1	2	3	577	1	0
3	31	2	1	2	5	654	1	0
3	32	1	1	2	1	661	1	0
3	33	2	1	2	8	703	1	0
3	34	2	1	2	2	704	1	0
3	35	2	1	2	7	763	1	0
3	36	1	1	2	6	613	1	0
3	37	2	1	2	8	1259	1	0
3	38	2	1	2	1	460	1	0
3	39	1	1	2	5	689	1	0
3	40	1	1	2	4	542	1	0
3	41	2	1	2	6	1017	1	0
3	42	1	1	2	2	707	1	0
3	43	1	1	2	7	542	1	0
3	44	2	1	2	3	1283	1	0
3	45	2	1	2	4	657	1	0
3	46	1	1	2	8	676	1	0
3	47	1	1	2	3	587	1	0
3	48	2	1	2	5	960	1	0
3	49	1	1	2	3	1092	1	0
3	50	1	1	2	6	595	1	0
3	51	2	1	2	1	832	1	0
3	52	2	1	2	2	473	1	0
3	53	2	1	2	8	628	1	0
3	54	1	1	2	8	1306	1	0
3	55	1	1	2	2	646	1	0
3	56	2	1	2	6	984	1	0
3	57	1	1	2	1	650	1	0
3	58	2	1	2	4	682	1	0
3	59	1	1	2	4	538	1	0
3	60	2	1	2	7	1007	1	0
3	61	1	1	2	5	1158	1	0
3	62	2	1	2	3	765	1	0
3	63	2	1	2	5	716	1	0
3	64	2	1	2	4	683	1	0
5	1	1	1	1	8	1369	1	0
5	2	1	1	1	6	629	1	0
5	3	2	1	1	3	763	1	0
5	4	1	1	1	7	1212	1	0
5	5	2	1	1	5	882	0	0
5	5	2	1	1	5	386	1	1
5	6	2	1	1	1	632	1	0
5	7	1	1	1	4	536	1	0
5	8	2	1	1	2	617	1	0
5	9	1	1	1	3	497	1	0
5	10	1	1	1	1	520	1	0
5	11	1	1	1	5	620	1	0
5	12	2	1	1	7	608	1	0
5	13	1	1	1	2	537	1	0
5	14	2	1	1	8	757	1	0
5	15	1	1	1	4	704	1	0
5	16	2	1	1	4	627	1	0
5	17	1	1	1	5	672	1	0
5	18	2	1	1	6	686	1	0
5	19	2	1	1	3	406	0	0
5	19	2	1	1	3	249	1	1
5	20	1	1	1	7	673	1	0
5	21	1	1	1	3	649	1	0
5	22	2	1	1	2	793	1	0
5	23	1	1	1	8	613	1	0
5	24	1	1	1	1	473	1	0
5	25	2	1	1	4	658	1	0
5	26	2	1	1	8	618	1	0
5	27	1	1	1	2	541	1	0
5	28	1	1	1	6	705	1	0
5	29	2	1	1	7	1010	1	0
5	30	2	1	1	6	623	1	0
5	31	1	1	1	7	605	1	0
5	32	1	1	1	8	545	1	0
5	33	1	1	1	2	536	1	0
5	34	2	1	1	5	813	1	0
5	35	1	1	1	1	805	1	0
5	36	1	1	1	3	519	1	0
5	37	2	1	1	1	638	1	0
5	38	2	1	1	2	470	1	0
5	39	1	1	1	5	847	1	0
5	40	2	1	1	1	621	1	0
5	41	1	1	1	6	800	1	0
5	42	1	1	1	4	502	1	0
5	43	2	1	1	3	983	1	0
5	44	1	1	1	5	590	1	0
5	45	1	1	1	2	474	1	0
5	46	1	1	1	8	573	1	0
5	47	2	1	1	5	855	1	0
5	48	2	1	1	7	671	1	0
5	49	1	1	1	7	828	1	0
5	50	1	1	1	1	497	1	0
5	51	2	1	1	4	806	1	0
5	52	2	1	1	8	727	1	0
5	53	2	1	1	6	628	1	0
5	54	1	1	1	3	517	1	0
5	55	1	1	1	4	597	1	0
5	56	1	1	1	6	606	1	0
5	57	2	1	1	8	1162	1	0
5	58	1	1	1	6	508	1	0
5	59	2	1	1	2	551	1	0
5	60	1	1	1	5	517	0	0
5	60	1	1	1	5	276	1	1
5	61	1	1	1	2	557	1	0
5	62	2	1	1	1	722	1	0
5	63	1	1	1	4	528	1	0
5	64	2	1	1	6	587	1	0
