# Supplementary material for: Sound iconicity of abstract concepts: Place of articulation is implicitly associated with abstract concepts of size and social dominance
Source: PLoS One. 2017 Nov 1;12(11):e0187196. doi: 10.1371/journal.pone.0187196 (PMC5665516; doi:10.1371/journal.pone.0187196)
Supplement: S1 Dataset — Folder contains text files with original data of IAT experiments. Each text file represents data from one participant. Together with the data the folder also contains a ‘read me’ file that explains how to read the files. (ZIP) [file pone.0187196.s003.zip › S2 Folder with data-files/3_74_23_5_241014.txt]

No_Block	Trial	Modality_Stimulus	Allocation_Visual	Allocation_Acoustic	No_Stimulus	Reaction_Time	Correctness	Repetition
3	1	1	2	1	5	534	1	0
3	2	1	2	1	2	365	1	0
3	3	1	2	1	7	572	0	0
3	3	1	2	1	7	343	1	1
3	4	2	2	1	1	712	0	0
3	4	2	2	1	1	433	1	1
3	5	1	2	1	6	705	1	0
3	6	1	2	1	3	670	1	0
3	7	1	2	1	8	532	1	0
3	8	2	2	1	3	525	1	0
3	9	2	2	1	2	451	1	0
3	10	1	2	1	1	749	1	0
3	11	2	2	1	7	381	1	0
3	12	2	2	1	5	470	1	0
3	13	1	2	1	4	653	1	0
3	14	2	2	1	8	654	1	0
3	15	1	2	1	4	499	1	0
3	16	2	2	1	4	622	1	0
3	17	1	2	1	6	589	1	0
3	18	2	2	1	6	536	1	0
3	19	2	2	1	8	474	1	0
3	20	1	2	1	8	446	1	0
3	21	2	2	1	7	755	0	0
3	21	2	2	1	7	431	1	1
3	22	1	2	1	2	549	1	0
3	23	2	2	1	2	562	1	0
3	24	2	2	1	4	457	1	0
3	25	1	2	1	7	662	1	0
3	26	1	2	1	5	840	1	0
3	27	2	2	1	1	607	1	0
3	28	1	2	1	3	520	1	0
3	29	1	2	1	1	476	1	0
3	30	2	2	1	6	531	1	0
3	31	2	2	1	5	505	1	0
3	32	1	2	1	2	553	1	0
3	33	2	2	1	3	474	1	0
3	34	2	2	1	1	444	1	0
3	35	2	2	1	3	518	1	0
3	36	1	2	1	6	521	1	0
3	37	2	2	1	8	696	1	0
3	38	1	2	1	1	538	1	0
3	39	2	2	1	4	510	1	0
3	40	1	2	1	3	469	1	0
3	41	1	2	1	4	387	1	0
3	42	2	2	1	6	696	1	0
3	43	1	2	1	8	403	1	0
3	44	2	2	1	7	560	1	0
3	45	2	2	1	2	527	1	0
3	46	2	2	1	5	523	1	0
3	47	1	2	1	7	607	1	0
3	48	2	2	1	8	471	1	0
3	49	1	2	1	5	447	1	0
3	50	2	2	1	5	549	1	0
3	51	1	2	1	3	688	1	0
3	52	2	2	1	6	615	1	0
3	53	1	2	1	7	480	0	0
3	53	1	2	1	7	630	1	1
3	54	1	2	1	6	590	1	0
3	55	1	2	1	8	675	1	0
3	56	2	2	1	3	415	0	0
3	56	2	2	1	3	447	1	1
3	57	1	2	1	4	499	1	0
3	58	1	2	1	1	485	1	0
3	59	2	2	1	7	563	1	0
3	60	2	2	1	4	504	1	0
3	61	1	2	1	2	582	1	0
3	62	1	2	1	5	411	1	0
3	63	1	2	1	3	583	1	0
3	64	1	2	1	6	497	1	0
5	1	2	2	2	7	718	0	0
5	1	2	2	2	7	400	1	1
5	2	2	2	2	5	568	1	0
5	3	2	2	2	4	461	1	0
5	4	1	2	2	8	1029	1	0
5	5	1	2	2	1	451	1	0
5	6	1	2	2	7	465	0	0
5	6	1	2	2	7	397	1	1
5	7	1	2	2	4	531	1	0
5	8	2	2	2	2	594	1	0
5	9	2	2	2	8	445	1	0
5	10	2	2	2	1	537	0	0
5	10	2	2	2	1	385	1	1
5	11	1	2	2	5	731	1	0
5	12	1	2	2	2	424	1	0
5	13	1	2	2	3	556	1	0
5	14	1	2	2	6	493	1	0
5	15	2	2	2	3	450	1	0
5	16	2	2	2	6	526	1	0
5	17	2	2	2	8	471	1	0
5	18	1	2	2	6	622	1	0
5	19	1	2	2	7	605	0	0
5	19	1	2	2	7	358	1	1
5	20	1	2	2	5	477	1	0
5	21	1	2	2	1	559	1	0
5	22	2	2	2	2	604	1	0
5	23	2	2	2	1	448	1	0
5	24	1	2	2	4	543	1	0
5	25	1	2	2	8	426	1	0
5	26	2	2	2	3	482	1	0
5	27	1	2	2	3	480	1	0
5	28	1	2	2	2	746	1	0
5	29	2	2	2	7	490	0	0
5	29	2	2	2	7	465	1	1
5	30	2	2	2	4	615	1	0
5	31	1	2	2	4	728	1	0
5	32	1	2	2	3	488	1	0
5	33	1	2	2	7	904	1	0
5	34	2	2	2	5	647	1	0
5	35	1	2	2	5	622	1	0
5	36	2	2	2	6	487	1	0
5	37	2	2	2	4	461	1	0
5	38	2	2	2	5	475	0	0
5	38	2	2	2	5	482	1	1
5	39	1	2	2	6	659	1	0
5	40	1	2	2	8	631	1	0
5	41	1	2	2	2	809	1	0
5	42	1	2	2	1	573	1	0
5	43	2	2	2	7	542	1	0
5	44	2	2	2	3	465	1	0
5	45	2	2	2	1	522	1	0
5	46	1	2	2	7	541	1	0
5	47	2	2	2	6	647	1	0
5	48	1	2	2	3	492	1	0
5	49	1	2	2	4	537	1	0
5	50	1	2	2	8	527	1	0
5	51	2	2	2	8	610	1	0
5	52	2	2	2	2	467	1	0
5	53	1	2	2	2	580	1	0
5	54	2	2	2	3	446	1	0
5	55	2	2	2	8	494	1	0
5	56	2	2	2	6	479	1	0
5	57	1	2	2	6	570	1	0
5	58	2	2	2	2	426	1	0
5	59	1	2	2	5	601	1	0
5	60	1	2	2	1	520	1	0
5	61	1	2	2	7	388	0	0
5	61	1	2	2	7	394	1	1
5	62	2	2	2	1	473	1	0
5	63	2	2	2	5	631	1	0
5	64	1	2	2	4	590	1	0
