# Supplementary material for: Sound iconicity of abstract concepts: Place of articulation is implicitly associated with abstract concepts of size and social dominance
Source: PLoS One. 2017 Nov 1;12(11):e0187196. doi: 10.1371/journal.pone.0187196 (PMC5665516; doi:10.1371/journal.pone.0187196)
Supplement: S1 Dataset — Folder contains text files with original data of IAT experiments. Each text file represents data from one participant. Together with the data the folder also contains a ‘read me’ file that explains how to read the files. (ZIP) [file pone.0187196.s003.zip › S2 Folder with data-files/Read_me.txt]

Jan Auracher: Sound Iconicity of Abstract Concepts

Supporting File 2: Original data per participant

How to read the files:

Organization	Files are coded in UTF-8. Each file represents one participant. Each line represents one trial. Rows are separated by tab stop. 

File-name:	Contains the following information separated by underlines: [No. of experiment]_[ID of experiment]_[ID of supervisor]_[ID of participant]_[date experiment was conducted ddmmyy]

Lines:		Every line represents on trial (categorization of either visual or acoustic stimulus) or repetition of previous trial after incorrect answer.

Rows: 		1:	No. of (experimental) block
		
		2:	No. of trial. Every stimulus was presented two times resulting in 64 trials per experimental block (2 repetition * 2 categories (e.g., big and small) * 2 modalities (acoustic and visual) * 8 stimuli).
			In experiment three, every stimulus was presented four times (4 repetition * 2 categories (e.g., big and small) * 2 modalities (acoustic and visual) * 4 stimuli)
		
		3:	Modality of stimulus (1: visual, 2: acoustic)
		
		4:	Allocation of visual stimuli (1: big-objects to the left and small objects to the right; 2: big-objects to the right and small objects to the left)
		
		5:	Allocation of the acoustic stimuli (1: back-vowels to the left and front-vowels to the right; 2: back-vowels to the right and front-vowels to the left)
			
			=> Conforming condition: Allocation of visual and acoustic stimuli are equal, non-conforming condition: Allocation of visual and acoustic stimuli is different
		
		6:	No. of stimulus
		
		7:	Reaction time latency (time between onset of stimulus and answer) in ms
		
		8:	Correctness (1: answer correct; 0: answer incorrect)
		
		9:	Repetition after incorrect answers (1: same stimulus repeated; 0: new stimulus)
